# Supplementary material for: Automated identification of the mouse brain’s spatial compartments from in situ sequencing data
Source: BMC Biol. 2020 Oct 19;18:144. doi: 10.1186/s12915-020-00874-5 (PMC7574211; doi:10.1186/s12915-020-00874-5)
Supplement: Supplementary file 2 — Additional file 2: Table S2. ISS gene panel and probe design. [file 12915_2020_874_MOESM2_ESM.xlsx]

## Sheet: Sheet1
Table S2
Two genes (Npy and Sst )of the 99 and 84-gene panels from Qian X. et al. detected separately in 6th hybridization round were excluded from the analysis
gene/probe name	sequence	barcode/fluorophore	panel
3110035E14Rik	/5Phos/AACAGGGACCCCAACACGTACGTGCTTGTGGTAGCAAATATGCGTCTATTTAGTGGAGCCAAAGCTATCTTCTTTTAATTAAGACGGGTGCAGAG	AAAG-H4	84-gene
3110035E14Rik	/5Phos/ATTTCATGGGCACCTTGCATCGTGCTTGTGGTAGCAAATATGCGTCTATTTAGTGGAGCCAAAGCTATCTTCTTTTGAAGCCGACTAAACTCGAC	AAAG-H4	84-gene
3110035E14Rik	/5Phos/GGCAGCCTGCCTTTTGTGGACGTGCTTGTGGTAGCAAATATGCGTCTATTTAGTGGAGCCAAAGCTATCTTCTTTAGACTGTCATGAGAGGCACA	AAAG-H4	84-gene
3110035E14Rik	/5Phos/AGAGTCAAGAGCTCTCACCACGTGCTTGTGGTAGCAAATATGCGTCTATTTAGTGGAGCCAAAGCTATCTTCTTTTGTCCAGTTCATCCAGGAGA	AAAG-H4	84-gene
3110035E14Rik	/5Phos/GATGGTTGCAGACTGGCCGGCGTGCTTGTGGTAGCAAATATGCGTCTATTTAGTGGAGCCAAAGCTATCTTCTTTCAGGGACACAGGTGACCGCA	AAAG-H4	84-gene
3110035E14Rik	/5Phos/GGTGAAAGCTCCAGCAGGGGCGTGCTTGTGGTAGCAAATATGCGTCTATTTAGTGGAGCCAAAGCTATCTTCTTTCCTCCAGTGGCTAGGATCTC	AAAG-H4	84-gene
3110035E14Rik	/5Phos/CCATTAACAGGCAGTACTTCCGTGCTTGTGGTAGCAAATATGCGTCTATTTAGTGGAGCCAAAGCTATCTTCTTTAGGGAGCAGAAGCCTCCCTG	AAAG-H4	84-gene
3110035E14Rik	/5Phos/GACTGAGCCACCCTCCCCTCCGTGCTTGTGGTAGCAAATATGCGTCTATTTAGTGGAGCCAAAGCTATCTTCTTTATAGAAGAGTTGAGGACTGG	AAAG-H4	84-gene
3110035E14Rik	/5Phos/AAAGTAACATCCTCAGAAGGCGTGCTTGTGGTAGCAAATATGCGTCTATTTAGTGGAGCCAAAGCTATCTTCTTTTACTCTGACATGGGGCATGG	AAAG-H4	84-gene
3110035E14Rik	/5Phos/AAAACAGAAGGCAGTTGATCCGTGCTTGTGGTAGCAAATATGCGTCTATTTAGTGGAGCCAAAGCTATCTTCTTTCTGTTTAAAAGCCTCCAAGG	AAAG-H4	84-gene
3110035E14Rik	/5Phos/ACACAACAGTTCTTACTTTTCGTGCTTGTGGTAGCAAATATGCGTCTATTTAGTGGAGCCAAAGCTATCTTCTTTTTGATTCTGAGGTACTCAGA	AAAG-H4	84-gene
3110035E14Rik	/5Phos/ATCATGGGCATGACTGCATGCGTGCTTGTGGTAGCAAATATGCGTCTATTTAGTGGAGCCAAAGCTATCTTCTTTATTGCCAATCTGCTTTGCTA	AAAG-H4	84-gene
3110035E14Rik	/5Phos/ATTGTCTCTTCTCACCATTACGTGCTTGTGGTAGCAAATATGCGTCTATTTAGTGGAGCCAAAGCTATCTTCTTTCCAGAGAGCATTCTCCCATC	AAAG-H4	84-gene
3110035E14Rik	/5Phos/CTGGATGGCAGTATGTGACTCGTGCTTGTGGTAGCAAATATGCGTCTATTTAGTGGAGCCAAAGCTATCTTCTTTAGATTGGGACACTAGAGCAT	AAAG-H4	84-gene
3110035E14Rik	/5Phos/CTAAAATAACTGATTTAAGACGTGCTTGTGGTAGCAAATATGCGTCTATTTAGTGGAGCCAAAGCTATCTTCTTTGTCACCAGGTCTGAGCATCT	AAAG-H4	84-gene
3110035E14Rik	/5Phos/AAAGAAGTGATTCGAATGAACGTGCTTGTGGTAGCAAATATGCGTCTATTTAGTGGAGCCAAAGCTATCTTCTTTGAATCTGACAATGTTGGAAC	AAAG-H4	84-gene
3110035E14Rik	/5Phos/TGGACAGCCTAGCAATATCCCGTGCTTGTGGTAGCAAATATGCGTCTATTTAGTGGAGCCAAAGCTATCTTCTTTTCACATGTTTGGGACATGCC	AAAG-H4	84-gene
3110035E14Rik	/5Phos/CTACCTGCCTTGTGCTGAGCCGTGCTTGTGGTAGCAAATATGCGTCTATTTAGTGGAGCCAAAGCTATCTTCTTTAGCTATCATTTGTTAAATGC	AAAG-H4	84-gene
3110035E14Rik	/5Phos/CTTCACACAAAATAAGGAAACGTGCTTGTGGTAGCAAATATGCGTCTATTTAGTGGAGCCAAAGCTATCTTCTTTTGCCCATATTGTATCTTCTC	AAAG-H4	84-gene
3110035E14Rik	/5Phos/AACATAGACCTTATATATTTCGTGCTTGTGGTAGCAAATATGCGTCTATTTAGTGGAGCCAAAGCTATCTTCTTTCTGCCTGTGAAGTGGTCGGT	AAAG-H4	84-gene
3110035E14Rik	/5Phos/CCCTAATTAAGAGGTTTAAACGTGCTTGTGGTAGCAAATATGCGTCTATTTAGTGGAGCCAAAGCTATCTTCTTTTGCCCCCCGGAAGTCTTGTT	AAAG-H4	84-gene
3110035E14Rik	/5Phos/AACTCTACCCTAAGGTTATGCGTGCTTGTGGTAGCAAATATGCGTCTATTTAGTGGAGCCAAAGCTATCTTCTTTAAAGCAGAAACTCCGTGGTA	AAAG-H4	84-gene
3110035E14Rik	/5Phos/TCTGGATAAACTGAAACATGCGTGCTTGTGGTAGCAAATATGCGTCTATTTAGTGGAGCCAAAGCTATCTTCTTTTGCTTTCCTGTTCCTGATGC	AAAG-H4	84-gene
3110035E14Rik	/5Phos/CACTTGGGCATCAAGTGCTTCGTGCTTGTGGTAGCAAATATGCGTCTATTTAGTGGAGCCAAAGCTATCTTCTTTATGTCCAAACATAGTCTGGA	AAAG-H4	84-gene
3110035E14Rik	/5Phos/AGATTTATTTTATATGTAGACGTGCTTGTGGTAGCAAATATGCGTCTATTTAGTGGAGCCAAAGCTATCTTCTTTTGTGTGTGTGTGGCTCCTGG	AAAG-H4	84-gene
6330403K07Rik	/5Phos/TTCCTGCTGAAATCTGTCATTCTACGAGTTTGCAGTCACGTGCGTCTATTTAGTGGAGCCCGGGCTATCTTCTTTAAGGACTGTCAGTAACAGAG	CGGG-H3	99-gene
6330403K07Rik	/5Phos/CCTTCTAAAGCTGTGATACCTCTACGAGTTTGCAGTCACGTGCGTCTATTTAGTGGAGCCCGGGCTATCTTCTTTACTTCATTTCAGCCTGGAGG	CGGG-H3	99-gene
6330403K07Rik	/5Phos/GGACTGTGTGGAAAAGTAGATCTACGAGTTTGCAGTCACGTGCGTCTATTTAGTGGAGCCCGGGCTATCTTCTTTAACGCTCAAGATGGGTTTTT	CGGG-H3	99-gene
6330403K07Rik	/5Phos/TCTGAGCACCAAGCTGGCGGTCTACGAGTTTGCAGTCACGTGCGTCTATTTAGTGGAGCCCGGGCTATCTTCTTTCTAGTTCTTTTGGTTAGGAC	CGGG-H3	99-gene
6330403K07Rik	/5Phos/GACCCGAGTCTGCGGCCTCCTCTACGAGTTTGCAGTCACGTGCGTCTATTTAGTGGAGCCCGGGCTATCTTCTTTGTTGTTTAAAGGATGAACCA	CGGG-H3	99-gene
6330403K07Rik	/5Phos/GGATTGAATTGAACCCAGTTTCTACGAGTTTGCAGTCACGTGCGTCTATTTAGTGGAGCCCGGGCTATCTTCTTTAGTGCAATTAGTATAATCCT	CGGG-H3	99-gene
6330403K07Rik	/5Phos/ATGCTTCTTTTCTTTGTTGTTCTACGAGTTTGCAGTCACGTGCGTCTATTTAGTGGAGCCCGGGCTATCTTCTTTCCCCCTTCATCTAGCATTCG	CGGG-H3	99-gene
6330403K07Rik	/5Phos/TGGGAGGGCTCCGGGGACCCTCTACGAGTTTGCAGTCACGTGCGTCTATTTAGTGGAGCCCGGGCTATCTTCTTTAAATCTGGTCGGCGTTTGAG	CGGG-H3	99-gene
Adgrl2	/5Phos/TAAGAAGGATGTGGAATGATCTACGAGTTTGCAGTCACGTGCGTCTATTTAGTGGAGCCTCGACTATCTTCTTTGGCACACAGAGCCGTA	TCGA-H3	84-gene
Aldoc	/5Phos/AATGCCATCAACCGCTGTCTACGATTTTACCAGTGGCTGCGTCTATTTAGTGGAGCCTGGTCTATCTTCTTTGGCTTCTCTCAACCTC	TGGT-H1	84-gene
Arpp21	/5Phos/CTGGAAGAAGGGCAGACGGACTGATTCCTTTGACTCACATTGCGTCTATTTAGTGGAGCCGGTGCTATCTTCTTTGAGGACTGACTCCGACCATA	GGTG-H2	84-gene
Arpp21	/5Phos/AGTCTGGATGAGGAGGAGAACTGATTCCTTTGACTCACATTGCGTCTATTTAGTGGAGCCGGTGCTATCTTCTTTATGGCATCCTCAAGTCAGAA	GGTG-H2	84-gene
Arpp21	/5Phos/CAGGCAAAGGGAAGCTGACCCTGATTCCTTTGACTCACATTGCGTCTATTTAGTGGAGCCGGTGCTATCTTCTTTGAGAAAATCCAAGTCAGGAG	GGTG-H2	84-gene
Arpp21	/5Phos/GGGGAAAGTCACCAGGATCACTGATTCCTTTGACTCACATTGCGTCTATTTAGTGGAGCCGGTGCTATCTTCTTTAGTCTTCAGCTAGATCTGGA	GGTG-H2	84-gene
Arpp21	/5Phos/TTCCAGGGACAGGATGATACCTGATTCCTTTGACTCACATTGCGTCTATTTAGTGGAGCCGGTGCTATCTTCTTTATTAACACGCTGAAGAACAA	GGTG-H2	84-gene
Arpp21	/5Phos/TTTGTGAACATTTAAAAGATCTGATTCCTTTGACTCACATTGCGTCTATTTAGTGGAGCCGGTGCTATCTTCTTTCAGGATACCAGAGCAAAGGT	GGTG-H2	84-gene
Arpp21	/5Phos/AGTGCGGGCTCCTCAGGATCCTGATTCCTTTGACTCACATTGCGTCTATTTAGTGGAGCCGGTGCTATCTTCTTTCAGGTTCTGAGTCTTCCAGC	GGTG-H2	84-gene
Arpp21	/5Phos/CACAGGTCAGCCCTTTGTGACTGATTCCTTTGACTCACATTGCGTCTATTTAGTGGAGCCGGTGCTATCTTCTTTAGCATCCTTCTTAATCCACA	GGTG-H2	84-gene
Arpp21	/5Phos/CCCTTGAGAGAAGAACTGGCCTGATTCCTTTGACTCACATTGCGTCTATTTAGTGGAGCCGGTGCTATCTTCTTTTGTCGCCAACGCAGCACTTC	GGTG-H2	84-gene
Arpp21	/5Phos/CAGCAGCCTCCACCTGCACACTGATTCCTTTGACTCACATTGCGTCTATTTAGTGGAGCCGGTGCTATCTTCTTTCCTCTCCCCAGGGATTTGTA	GGTG-H2	84-gene
Arpp21	/5Phos/TACCCAACCATGTCTTCTTACTGATTCCTTTGACTCACATTGCGTCTATTTAGTGGAGCCGGTGCTATCTTCTTTTGCATGGTGTGATGGTCTCC	GGTG-H2	84-gene
Arpp21	/5Phos/GTCCACACTGCCCCTCCAGCCTGATTCCTTTGACTCACATTGCGTCTATTTAGTGGAGCCGGTGCTATCTTCTTTGAACAACCTAAGGTTGATGG	GGTG-H2	84-gene
Arpp21	/5Phos/AACTAATCAAAGACTAATACCTGATTCCTTTGACTCACATTGCGTCTATTTAGTGGAGCCGGTGCTATCTTCTTTTGCTGCTGGTATTCTGTACA	GGTG-H2	84-gene
Arpp21	/5Phos/TACCACTGAATACCACTGTGCTGATTCCTTTGACTCACATTGCGTCTATTTAGTGGAGCCGGTGCTATCTTCTTTATCAAGGTAAGATTTTCTCC	GGTG-H2	84-gene
Arpp21	/5Phos/ACGGAGGAAGGTCATGTTTTCTGATTCCTTTGACTCACATTGCGTCTATTTAGTGGAGCCGGTGCTATCTTCTTTATAAAAGCTTATTTGACCTT	GGTG-H2	84-gene
Atp1b1	/5Phos/CCTGCCTGTTCAGTGCACTGCGTGCTTGTGGTAGCAAATATGCGTCTATTTAGTGGAGCCAGAACTATCTTCTTTATGAAGTATAATCCAAATGT	AGAA-H4	84-gene
Atp1b1	/5Phos/TCTTCCTGTGGTATCAGGTCCGTGCTTGTGGTAGCAAATATGCGTCTATTTAGTGGAGCCAGAACTATCTTCTTTTTTTAACACACTCCATAGTC	AGAA-H4	84-gene
Bcl11b	/5Phos/GTCAAGAAGCCAACACTTAACGTGCTTGTGGTAGCAAATATGCGTCTATTTAGTGGAGCCATGGCTATCTTCTTTCTAAGCATGTGTAATTTCTT	ATGG-H4	84-gene
Bcl11b	/5Phos/GATAATGTCCTTTTCTGGGGCGTGCTTGTGGTAGCAAATATGCGTCTATTTAGTGGAGCCATGGCTATCTTCTTTTGTGTGTTACCAGGAGATAT	ATGG-H4	84-gene
Bcl11b	/5Phos/ATATTGTTTTCTTTTGGTGACGTGCTTGTGGTAGCAAATATGCGTCTATTTAGTGGAGCCATGGCTATCTTCTTTATGCCACAATGGCTAGGTGT	ATGG-H4	84-gene
Bcl11b	/5Phos/TTTGATTCACAAGTCATTTTCGTGCTTGTGGTAGCAAATATGCGTCTATTTAGTGGAGCCATGGCTATCTTCTTTAGACACAGAAAGAGACATGC	ATGG-H4	84-gene
Bcl11b	/5Phos/AACTTTACCCAAAGTTGCTCCGTGCTTGTGGTAGCAAATATGCGTCTATTTAGTGGAGCCATGGCTATCTTCTTTGTCGGGTTCCACACTGCCAC	ATGG-H4	84-gene
Cadps2	/5Phos/GCAGAGAAGATGGCAAAGGATCTACGAGTTTGCAGTCACGTGCGTCTATTTAGTGGAGCCTGTCCTATCTTCTTTTTGATGGCCGCCTGCAGTTG	TGTC-H3	99-gene
Cadps2	/5Phos/GATAACGCTGATGAACAAGCTCTACGAGTTTGCAGTCACGTGCGTCTATTTAGTGGAGCCTGTCCTATCTTCTTTTTTATAACGCATGCCAGCTG	TGTC-H3	99-gene
Cadps2	/5Phos/CTTATTCTGAGTAAGGAGCATCTACGAGTTTGCAGTCACGTGCGTCTATTTAGTGGAGCCTGTCCTATCTTCTTTCCCTCAGTGCCGTGTCTGAG	TGTC-H3	99-gene
Cadps2	/5Phos/ATATGACGCCATTTACAGGGTCTACGAGTTTGCAGTCACGTGCGTCTATTTAGTGGAGCCTGTCCTATCTTCTTTCTGAGCTCATGGATAGCCAA	TGTC-H3	99-gene
Cadps2	/5Phos/TAGCCTGCCAGAGATAGATGTCTACGAGTTTGCAGTCACGTGCGTCTATTTAGTGGAGCCTGTCCTATCTTCTTTAACATAGAAAAACGTGTCCG	TGTC-H3	99-gene
Cadps2	/5Phos/AGGATGCTCTGCTAATGATTTCTACGAGTTTGCAGTCACGTGCGTCTATTTAGTGGAGCCTGTCCTATCTTCTTTGCCAGAATGGTTCAAAGTGG	TGTC-H3	99-gene
Cadps2	/5Phos/CCGGAGTTACTATGAGGTGTTCTACGAGTTTGCAGTCACGTGCGTCTATTTAGTGGAGCCTGTCCTATCTTCTTTGAAGCCTTCTGCAATGCCGT	TGTC-H3	99-gene
Cadps2	/5Phos/ACGGTTCCAGGCCTTTCTCATCTACGAGTTTGCAGTCACGTGCGTCTATTTAGTGGAGCCTGTCCTATCTTCTTTCAATTGCAGTTACTGAAAGA	TGTC-H3	99-gene
Cadps2	/5Phos/CAAGCAGCCCACCGACATGGTCTACGAGTTTGCAGTCACGTGCGTCTATTTAGTGGAGCCTGTCCTATCTTCTTTATCGCGTACCCATTCAACGC	TGTC-H3	99-gene
Calb1	/5Phos/GCCGAAGGACTCTAATAAAACGTGCTTGTGGTAGCAAATATGCGTCTATTTAGTGGAGCCACGACTATCTTCTTTAGATATCGTGAATCATTATA	ACGA-H4	84-gene
Calb1	/5Phos/AGATGAGTTGAAGACAGTAACGTGCTTGTGGTAGCAAATATGCGTCTATTTAGTGGAGCCACGACTATCTTCTTTATTTCTATCTGGAGAATTCC	ACGA-H4	84-gene
Calb1	/5Phos/ACAGTTAATTATGGCTTTATCGTGCTTGTGGTAGCAAATATGCGTCTATTTAGTGGAGCCACGACTATCTTCTTTCTCTGAAGCACCAAATATCA	ACGA-H4	84-gene
Calb1	/5Phos/GGATACATAGATGAAAATGACGTGCTTGTGGTAGCAAATATGCGTCTATTTAGTGGAGCCACGACTATCTTCTTTTATATGATCAGGATGGCAAC	ACGA-H4	84-gene
Calb1	/5Phos/TGTGGATCAATATGGACAGACGTGCTTGTGGTAGCAAATATGCGTCTATTTAGTGGAGCCACGACTATCTTCTTTTCACCGGAAATGAAATCCTT	ACGA-H4	84-gene
Calb1	/5Phos/TTTTCTGCTTGTTTCTACACCGTGCTTGTGGTAGCAAATATGCGTCTATTTAGTGGAGCCACGACTATCTTCTTTTCAGGATGTGTGGCACATTC	ACGA-H4	84-gene
Calb1	/5Phos/TTCTCTGTGTGCTCTCTGATCGTGCTTGTGGTAGCAAATATGCGTCTATTTAGTGGAGCCACGACTATCTTCTTTAACTGCTGTTTTATGTCATA	ACGA-H4	84-gene
Calb1	/5Phos/TGGGGAGAAGTGATACACTGCGTGCTTGTGGTAGCAAATATGCGTCTATTTAGTGGAGCCACGACTATCTTCTTTAAACCCACTATATCCCAGGA	ACGA-H4	84-gene
Calb1	/5Phos/AGGAACTTAAGAACTTTCTACGTGCTTGTGGTAGCAAATATGCGTCTATTTAGTGGAGCCACGACTATCTTCTTTCAGCGGCTTCATCGAAACCG	ACGA-H4	84-gene
Calb1	/5Phos/AGGGAAGCTGTACCGAACAGCGTGCTTGTGGTAGCAAATATGCGTCTATTTAGTGGAGCCACGACTATCTTCTTTATAATGGCCTTGTCGGATGG	ACGA-H4	84-gene
Calb2	/5Phos/TTCCTTTTCTCTTTGGCTTCCTGATTCCTTTGACTCACATTGCGTCTATTTAGTGGAGCCAATGCTATCTTCTTTTTGTGTTCTTGACGTGTGTG	AATG-H2	84-gene
Calb2	/5Phos/CATGAGTTCCTTCGCTGTATCTGATTCCTTTGACTCACATTGCGTCTATTTAGTGGAGCCAATGCTATCTTCTTTCTGTCGTCTCCGCTGCGATG	AATG-H2	84-gene
Calb2	/5Phos/ACTCCTTCCCAGACCTCCCCCTGATTCCTTTGACTCACATTGCGTCTATTTAGTGGAGCCAATGCTATCTTCTTTGCTGTCCTGACTCTCTTGAC	AATG-H2	84-gene
Calb2	/5Phos/ACTCCTTCCCAGACCTCCCCCTGATTCCTTTGACTCACATTGCGTCTATTTAGTGGAGCCAATGCTATCTTCTTTGCTGTCCTGACTCTCTTGAC	AATG-H2	84-gene
Calb2	/5Phos/AAAGAGCTAGAGAACTTCTTCTGATTCCTTTGACTCACATTGCGTCTATTTAGTGGAGCCAATGCTATCTTCTTTGAAATGGGTACATTGAAGGT	AATG-H2	84-gene
Calb2	/5Phos/AAGAACAAGAAGGAGATGAACTGATTCCTTTGACTCACATTGCGTCTATTTAGTGGAGCCCCAACTATCTTCTTTCTGAAGGATCTGTATGAG	CCAA-H2	84-gene
Calm2	/5Phos/GAGCTTCGCCATGTGATGACCTGATTCCTTTGACTCACATTGCGTCTATTTAGTGGAGCCCACCCTATCTTCTTTATGGCTATATTAGTGCAGCA	CACC-H2	84-gene
Calm2	/5Phos/TGTCAGCATGTTGTTGTTGACTGATTCCTTTGACTCACATTGCGTCTATTTAGTGGAGCCCACCCTATCTTCTTTTTAAAGTAGCTTTTAGGAAC	CACC-H2	84-gene
Cck	/5Phos/GCTATGCTATTAAAGAGATTCTGATTCCTTTGACTCACATTGCGTCTATTTAGTGGAGCCACTCCTATCTTCTTTTGACTCCCAGACCTAATGTT	ACTC-H2	84-gene
Cck	/5Phos/CAGCCTAGCTGTGTGGTCGGCTGATTCCTTTGACTCACATTGCGTCTATTTAGTGGAGCCACTCCTATCTTCTTTTGTGCAATGCAGCCACATCT	ACTC-H2	84-gene
Cck	/5Phos/CCTGCTTGGAGGAGGTGGAACTGATTCCTTTGACTCACATTGCGTCTATTTAGTGGAGCCACTCCTATCTTCTTTTAGTGGGCCAGCGTCTTGGC	ACTC-H2	84-gene
Cck	/5Phos/GGATTTTGGCCGGCGCAGTGCTGATTCCTTTGACTCACATTGCGTCTATTTAGTGGAGCCACTCCTATCTTCTTTCGGGACTACATGGGCTGGAT	ACTC-H2	84-gene
Cck	/5Phos/AGCCTTCTCCGCTGGAACTCCTGATTCCTTTGACTCACATTGCGTCTATTTAGTGGAGCCACTCCTATCTTCTTTCCTCAACTTAGCTGGACTGC	ACTC-H2	84-gene
Cck	/5Phos/GGCAGTCCTAGCTGCTGGCGCTGATTCCTTTGACTCACATTGCGTCTATTTAGTGGAGCCACTCCTATCTTCTTTGTATGTCTGTGCGTGGTGAT	ACTC-H2	84-gene
Cck	/5Phos/TTGAGTATCTATTTATTAAGCTGATTCCTTTGACTCACATTGCGTCTATTTAGTGGAGCCACTCCTATCTTCTTTCGCCTCTAATGTCTGACGTT	ACTC-H2	84-gene
Cdh13	/5Phos/ATAGAGTAAGCCCAGGTAGTTCTACGATTTTACCAGTGGCTGCGTCTATTTAGTGGAGCCTTGACTATCTTCTTTTTCCTATATACAGGCATAAA	TTGA-H1	84-gene
Cdh13	/5Phos/CCCATCATGGTGACAGATTCCTGATTCCTTTGACTCACATTGCGTCTATTTAGTGGAGCCAACACTATCTTCTTTACAAGGCAAACTACAACCTG	AACA-H2	84-gene
Cdh13	/5Phos/TTCACACCCTGCTGATCAAACTGATTCCTTTGACTCACATTGCGTCTATTTAGTGGAGCCAACACTATCTTCTTTGGACTATGAGATCTCTGCCT	AACA-H2	84-gene
Cdh13	/5Phos/ACTTTCAGAATCAATGAGAACTGATTCCTTTGACTCACATTGCGTCTATTTAGTGGAGCCAACACTATCTTCTTTTGGATCAAGACCCTAAAGGA	AACA-H2	84-gene
Cdh13	/5Phos/GCAGCCGCGTGTGTGAATGCCTGATTCCTTTGACTCACATTGCGTCTATTTAGTGGAGCCAACACTATCTTCTTTCCACGGAAAATATGCTCAGT	AACA-H2	84-gene
Chodl	/5Phos/ACACTGATATTAATGATTAACTGATTCCTTTGACTCACATTGCGTCTATTTAGTGGAGCCAGTACTATCTTCTTTAGTGTGATGCTAAGCAGAAC	AGTA-H2	84-gene
Chodl	/5Phos/GGGTTCGATAAAGTTTAGGACTGATTCCTTTGACTCACATTGCGTCTATTTAGTGGAGCCAGTACTATCTTCTTTTTGTTCTGTTTCTTTGCTTT	AGTA-H2	84-gene
Chodl	/5Phos/TGTCAAAATAATTTTTAGAACTGATTCCTTTGACTCACATTGCGTCTATTTAGTGGAGCCAGTACTATCTTCTTTAAGCTCCCCCTTGAGGCAAA	AGTA-H2	84-gene
Chodl	/5Phos/TGAAGCACAATTACATCTGCCTGATTCCTTTGACTCACATTGCGTCTATTTAGTGGAGCCAGTACTATCTTCTTTGAATGACGACAGGTGCAACA	AGTA-H2	84-gene
Chodl	/5Phos/GGTCAAAAGGTGTGTTTTGCCTGATTCCTTTGACTCACATTGCGTCTATTTAGTGGAGCCAGTACTATCTTCTTTTTGCCCGAAGGGTGGTCAGT	AGTA-H2	84-gene
Chodl	/5Phos/AATCAGTCTACACTGTGGATCTGATTCCTTTGACTCACATTGCGTCTATTTAGTGGAGCCAGTACTATCTTCTTTGAAGATCAAAAACTAGCCCG	AGTA-H2	84-gene
Chodl	/5Phos/AAACATTCTACCTTTGCAAACTGATTCCTTTGACTCACATTGCGTCTATTTAGTGGAGCCAGTACTATCTTCTTTTTTCAATTTACGGTGTGCAG	AGTA-H2	84-gene
Chodl	/5Phos/TGCAAATAGCTCCCCAGAGTCTGATTCCTTTGACTCACATTGCGTCTATTTAGTGGAGCCAGTACTATCTTCTTTTCACATGTTGCCTATAGAAT	AGTA-H2	84-gene
Chodl	/5Phos/CCCAGCAGGAAAGCAAGGAACTGATTCCTTTGACTCACATTGCGTCTATTTAGTGGAGCCAGTACTATCTTCTTTCTGGGAAGGAGGGAGTAGGA	AGTA-H2	84-gene
Chodl	/5Phos/CGAAACTGGTACACTGATGACTGATTCCTTTGACTCACATTGCGTCTATTTAGTGGAGCCAGTACTATCTTCTTTATGGAAGCAGCTCCCAGTTC	AGTA-H2	84-gene
Chrm2	/5Phos/CTTTTCAAAAGAAGAAATGTTCTACGATTTTACCAGTGGCTGCGTCTATTTAGTGGAGCCCAGTCTATCTTCTTTGGCGCTACAAGGTAAAAGAC	CAGT-H1	84-gene
Chrm2	/5Phos/GACATGCATCAAAATTGTCATCTACGATTTTACCAGTGGCTGCGTCTATTTAGTGGAGCCCAGTCTATCTTCTTTAAAGATGACAACTCTAGGCA	CAGT-H1	84-gene
Chrm2	/5Phos/GGGTAAGGACTGTGGAAGACTCTACGATTTTACCAGTGGCTGCGTCTATTTAGTGGAGCCCAGTCTATCTTCTTTCTTCTGGCAGTTCATCGTAG	CAGT-H1	84-gene
Chrm2	/5Phos/CCACCTTCAGACTGTCAACATCTACGATTTTACCAGTGGCTGCGTCTATTTAGTGGAGCCCAGTCTATCTTCTTTGTTTCCATTAAAGTCAACCG	CAGT-H1	84-gene
Chrm2	/5Phos/CCCAGGTCTCCTTTCTGTTTTCTACGATTTTACCAGTGGCTGCGTCTATTTAGTGGAGCCCAGTCTATCTTCTTTCCGCCCAGCTCTTCTCCACA	CAGT-H1	84-gene
Chrm2	/5Phos/CTGGTGGTGATGGTGGCCTGTCTACGATTTTACCAGTGGCTGCGTCTATTTAGTGGAGCCCAGTCTATCTTCTTTGCCAAACAACAACAACATGC	CAGT-H1	84-gene
Chrm2	/5Phos/GCCCGCAAAATTGTGAAGATTCTACGATTTTACCAGTGGCTGCGTCTATTTAGTGGAGCCCAGTCTATCTTCTTTATGAAAAGCAGAACATTGTA	CAGT-H1	84-gene
Chrm2	/5Phos/CTCATCAATACCTTCTGTGCTCTACGATTTTACCAGTGGCTGCGTCTATTTAGTGGAGCCCAGTCTATCTTCTTTCGCCATACAATGTCATGGTG	CAGT-H1	84-gene
Chrm2	/5Phos/TAACTCCTCGAACAATGGTTTCTACGATTTTACCAGTGGCTGCGTCTATTTAGTGGAGCCCAGTCTATCTTCTTTCACAAAATGAATAACTCAAC	CAGT-H1	84-gene
Chrm2	/5Phos/CTTCTCATCATCAGCTTTGATCTACGATTTTACCAGTGGCTGCGTCTATTTAGTGGAGCCCAGTCTATCTTCTTTGCAATGCCTCCGTTATGAAT	CAGT-H1	84-gene
Cnr1	/5Phos/GTCAGTAATCTGTATAATATCGTGCTTGTGGTAGCAAATATGCGTCTATTTAGTGGAGCCAGCGCTATCTTCTTTGAGACTGCTGTGATGTCTTT	AGCG-H4	84-gene
Cnr1	/5Phos/TATGTATTAAGTGCATGTAACGTGCTTGTGGTAGCAAATATGCGTCTATTTAGTGGAGCCAGCGCTATCTTCTTTAGAGCCCCTAGTTTTTCAAC	AGCG-H4	84-gene
Cnr1	/5Phos/GTGCCAAAACATAAAGATGACGTGCTTGTGGTAGCAAATATGCGTCTATTTAGTGGAGCCAGCGCTATCTTCTTTCTACTTGCTGGTATCAAGAT	AGCG-H4	84-gene
Cnr1	/5Phos/TATTACTGTTCATGAGACAACGTGCTTGTGGTAGCAAATATGCGTCTATTTAGTGGAGCCAGCGCTATCTTCTTTGGTGACCCCTGTTTAGATAG	AGCG-H4	84-gene
Cnr1	/5Phos/CAAGTCTCTCTCATCGTTCACGTGCTTGTGGTAGCAAATATGCGTCTATTTAGTGGAGCCAGCGCTATCTTCTTTAACATTACAGAGTTCTATAA	AGCG-H4	84-gene
Cnr1	/5Phos/TGGTGTATGATGTCTTTGGGCGTGCTTGTGGTAGCAAATATGCGTCTATTTAGTGGAGCCAGCGCTATCTTCTTTGGGCCCTCTGCTTGCGATCA	AGCG-H4	84-gene
Cnr1	/5Phos/GTGTTCTGTAAGGCCAGCGTCGTGCTTGTGGTAGCAAATATGCGTCTATTTAGTGGAGCCAGCGCTATCTTCTTTAGCATTCTAATGCCATTTAG	AGCG-H4	84-gene
Col25a1	/5Phos/GTTATTCTAAGAATACGTTGTCTACGAGTTTGCAGTCACGTGCGTCTATTTAGTGGAGCCTGCTCTATCTTCTTTGGGCCAGTCTCATGTACTTG	TGCT-H3	99-gene
Col25a1	/5Phos/ACTAATGAGTCAGATTCAAATCTACGAGTTTGCAGTCACGTGCGTCTATTTAGTGGAGCCTGCTCTATCTTCTTTTTCTGACCCATCTCGGAAAT	TGCT-H3	99-gene
Col25a1	/5Phos/GCTGTGATAGGCTGTAAAGGTCTACGAGTTTGCAGTCACGTGCGTCTATTTAGTGGAGCCTGCTCTATCTTCTTTAGCAGTTATAATTCTGCCAA	TGCT-H3	99-gene
Col25a1	/5Phos/TGTGTTAGTGGGGCAGTTCATCTACGAGTTTGCAGTCACGTGCGTCTATTTAGTGGAGCCTGCTCTATCTTCTTTTTTACACTCTGTGCATCTGA	TGCT-H3	99-gene
Col25a1	/5Phos/GGTTTGCATTGCCTCCTCTTTCTACGAGTTTGCAGTCACGTGCGTCTATTTAGTGGAGCCTGCTCTATCTTCTTTATACACCACATGCCTTTATC	TGCT-H3	99-gene
Col25a1	/5Phos/CATTTCTCTGTTTAATGGCATCTACGAGTTTGCAGTCACGTGCGTCTATTTAGTGGAGCCTGCTCTATCTTCTTTACCTCTATTGTGGGTAATTT	TGCT-H3	99-gene
Col25a1	/5Phos/TTAGACTTCTTTAGGAGAATTCTACGAGTTTGCAGTCACGTGCGTCTATTTAGTGGAGCCTGCTCTATCTTCTTTTAGGTTGTTAGGTAGCATTC	TGCT-H3	99-gene
Col25a1	/5Phos/AATGATGTTAGTCCTCCGTGTCTACGAGTTTGCAGTCACGTGCGTCTATTTAGTGGAGCCTGCTCTATCTTCTTTTCCTTGGAACAGACCAACGG	TGCT-H3	99-gene
Col25a1	/5Phos/TGTTGAGAGAGATTGTTATTTCTACGAGTTTGCAGTCACGTGCGTCTATTTAGTGGAGCCTGCTCTATCTTCTTTGTTTCTCCACTAGAAAGAGG	TGCT-H3	99-gene
Col25a1	/5Phos/TTTCAAGACATATCTCAAGATCTACGAGTTTGCAGTCACGTGCGTCTATTTAGTGGAGCCTGCTCTATCTTCTTTTAACAGCAATGAAGATACAG	TGCT-H3	99-gene
Col25a1	/5Phos/TTTCATTTCCCTCGGTGATTTCTACGAGTTTGCAGTCACGTGCGTCTATTTAGTGGAGCCTGCTCTATCTTCTTTTCTGGCAGCCCATTAGAGAA	TGCT-H3	99-gene
Col25a1	/5Phos/CAGACCAAATCTGAGATCTCTCTACGAGTTTGCAGTCACGTGCGTCTATTTAGTGGAGCCTGCTCTATCTTCTTTCTAAGTGTTTGTCTTATGCA	TGCT-H3	99-gene
Col25a1	/5Phos/GTGCTACAAAGCAGACTTTATCTACGAGTTTGCAGTCACGTGCGTCTATTTAGTGGAGCCTGCTCTATCTTCTTTGGGACCGGACAGAACAAGCT	TGCT-H3	99-gene
Col25a1	/5Phos/ACCCCTTCCTTCCATCCGCTTCTACGAGTTTGCAGTCACGTGCGTCTATTTAGTGGAGCCTGCTCTATCTTCTTTCTCTTGAATCTGCTAAAGGG	TGCT-H3	99-gene
Col25a1	/5Phos/TGGAAGGCGTAGCGGAGGCCTCTACGAGTTTGCAGTCACGTGCGTCTATTTAGTGGAGCCTGCTCTATCTTCTTTTTACTGGAGGAGATAGAAGG	TGCT-H3	99-gene
Col25a1	/5Phos/GGGGGTCAAGAGAGCTGCCCTCTACGAGTTTGCAGTCACGTGCGTCTATTTAGTGGAGCCTGCTCTATCTTCTTTCTAAGGAGGTGTCGGATTGG	TGCT-H3	99-gene
Col25a1	/5Phos/GGAGACAGGTCGGCGGGTGGTCTACGAGTTTGCAGTCACGTGCGTCTATTTAGTGGAGCCTGCTCTATCTTCTTTGCCTTGAACTGATCCAGGTG	TGCT-H3	99-gene
Cort	/5Phos/CTGTCCAAGAGCCAGGAAAGCGTGCTTGTGGTAGCAAATATGCGTCTATTTAGTGGAGCCTGATCTATCTTCTTTTCGGAGGGGGTACCCCCGGG	TGAT-H4	84-gene
Cort	/5Phos/CCTCCCCTGCCCTGTGAGAACGTGCTTGTGGTAGCAAATATGCGTCTATTTAGTGGAGCCTGATCTATCTTCTTTTTCTTCTTATGTCAGCTTTG	TGAT-H4	84-gene
Cox6a2	/5Phos/AGGAGCCAACACCTGGCGCCTCTACGATTTTACCAGTGGCTGCGTCTATTTAGTGGAGCCGTTTCTATCTTCTTTAAAGGAGACCATGGAGGGGC	GTTT-H1	84-gene
Cox6a2	/5Phos/GCTCCCTTAACTGCTGGATGTCTACGATTTTACCAGTGGCTGCGTCTATTTAGTGGAGCCGTTTCTATCTTCTTTTCTTCCCGGCGTAGCCCTCT	GTTT-H1	84-gene
Cox6a2	/5Phos/ACCTCCGCATCCGAACCAAGTCTACGATTTTACCAGTGGCTGCGTCTATTTAGTGGAGCCGTTTCTATCTTCTTTAGAGTTCATCCCGTATCACC	GTTT-H1	84-gene
Cox6a2	/5Phos/ACAATCCCCACGTCAATCCTTCTACGATTTTACCAGTGGCTGCGTCTATTTAGTGGAGCCGTTTCTATCTTCTTTCGGCAACCACACGCTTTTCC	GTTT-H1	84-gene
Cox6a2	/5Phos/CCCTTGATGTCTCAGCAGACTCTACGATTTTACCAGTGGCTGCGTCTATTTAGTGGAGCCGTTTCTATCTTCTTTTTGCCCACCGGTTATGAGCA	GTTT-H1	84-gene
Cox6a2	/5Phos/ACACCGGCTCTGAGAGCCCCTCTACGATTTTACCAGTGGCTGCGTCTATTTAGTGGAGCCGTTTCTATCTTCTTTTCTTCAAATTGGCCTTCTGC	GTTT-H1	84-gene
Cox6a2	/5Phos/AGCTCAATAAAGGTGTGGAATCTACGATTTTACCAGTGGCTGCGTCTATTTAGTGGAGCCGTTTCTATCTTCTTTGGTTCCAGTGGACAGTTCCA	GTTT-H1	84-gene
Cox6a2	/5Phos/TTGGGAACAGCATGGTGGAATCTACGATTTTACCAGTGGCTGCGTCTATTTAGTGGAGCCGTTTCTATCTTCTTTGTTTTGTGTCCTCTGGCTCT	GTTT-H1	84-gene
Cox6a2	/5Phos/GTTCCAGTTATTTTTTTTTATCTACGATTTTACCAGTGGCTGCGTCTATTTAGTGGAGCCGTTTCTATCTTCTTTCTTGGGCAGTTGGTATCTGG	GTTT-H1	84-gene
Cplx2	/5Phos/TAAATGAGAACAGGAACGAGTCTACGAGTTTGCAGTCACGTGCGTCTATTTAGTGGAGCCGTTACTATCTTCTTTTATAGGCCATCCCAGGTAGG	GTTA-H3	99-gene
Cplx2	/5Phos/AGTCTAGATTTATGTCTCCTTCTACGAGTTTGCAGTCACGTGCGTCTATTTAGTGGAGCCGTTACTATCTTCTTTCCCCCAGGCGGGGCTGGCTT	GTTA-H3	99-gene
Cplx2	/5Phos/ATATCAGTTAGACCGCAATATCTACGAGTTTGCAGTCACGTGCGTCTATTTAGTGGAGCCGTTACTATCTTCTTTCGTTTCCAATAGTTAAAGCC	GTTA-H3	99-gene
Cplx2	/5Phos/TGCTAGCTTGTATATGCATGTCTACGAGTTTGCAGTCACGTGCGTCTATTTAGTGGAGCCGTTACTATCTTCTTTGTGTGCTTTCAGATTGCATG	GTTA-H3	99-gene
Cplx2	/5Phos/GCTTCCTGCTCTGTGACTTGTCTACGAGTTTGCAGTCACGTGCGTCTATTTAGTGGAGCCGTTACTATCTTCTTTTCACGTACCACCTTGTCAAG	GTTA-H3	99-gene
Cplx2	/5Phos/AGCCTGTCCTGGAGAGCCTATCTACGAGTTTGCAGTCACGTGCGTCTATTTAGTGGAGCCGTTACTATCTTCTTTCAGGAAGGCTATTCAGAGGG	GTTA-H3	99-gene
Cpne5	/5Phos/TGCATGTGACCCTCTTAGGGCTGATTCCTTTGACTCACATTGCGTCTATTTAGTGGAGCCGATCCTATCTTCTTTGACTGGTAGACTACCAGGGA	GATC-H2	84-gene
Cpne5	/5Phos/AGCCATCAGGGACTGTGATGCTGATTCCTTTGACTCACATTGCGTCTATTTAGTGGAGCCGATCCTATCTTCTTTATATGTAAGCAGAGTCTGTG	GATC-H2	84-gene
Cpne5	/5Phos/AGAGCCCGGATCTATCTAAACTGATTCCTTTGACTCACATTGCGTCTATTTAGTGGAGCCGATCCTATCTTCTTTTCTCTACGATGTTGACTCCA	GATC-H2	84-gene
Cpne5	/5Phos/GCCATTAAGGAAGTAAGAGACTGATTCCTTTGACTCACATTGCGTCTATTTAGTGGAGCCGATCCTATCTTCTTTGTTTGCTCTAGAGGGTTGTA	GATC-H2	84-gene
Cpne5	/5Phos/CATCTATGAGGTGATAAATCCTGATTCCTTTGACTCACATTGCGTCTATTTAGTGGAGCCGATCCTATCTTCTTTCGTGGCCAGAGTCAGTTCAA	GATC-H2	84-gene
Cpne5	/5Phos/GATGTTTTGACTGTCTGGCTGATTCCTTTGACTCACATTGCGTCTATTTAGTGGAGCCGATCCTATCTTCTTTTCCCGCATGGTGATAGT	GATC-H2	84-gene
Crh	/5Phos/TTGAATCAACTTTTTCTTGTTCTACGAGTTTGCAGTCACGTGCGTCTATTTAGTGGAGCCCGTACTATCTTCTTTGGACGAAATGTGTAAGCTCT	CGTA-H3	84-gene
Crh	/5Phos/ATCCGCATGGGTGAAGAATATCTACGAGTTTGCAGTCACGTGCGTCTATTTAGTGGAGCCCGTACTATCTTCTTTAGCAACCTCAGCCGGTTCTG	CGTA-H3	84-gene
Crh	/5Phos/ATTTAAAACACAGTATTCTGTACTCTACGAGTTTGCAGTCACGTGCGTCTATTTAGTGGAGCCCGTACTATCTTCTTTTTTAGCACACAAGTAAAAATAAAA	CGTA-H3	84-gene
Crhbp	/5Phos/GGCAGCAAATGGAAAGTCTTCGTGCTTGTGGTAGCAAATATGCGTCTATTTAGTGGAGCCTGCCCTATCTTCTTTTACTGTATGTGATCTTCATG	TGCC-H4	84-gene
Crhbp	/5Phos/TGTGGCCATGGTCTTCTTCCCGTGCTTGTGGTAGCAAATATGCGTCTATTTAGTGGAGCCTGCCCTATCTTCTTTAGCATCAGGTCTTCCCAGAA	TGCC-H4	84-gene
Crhbp	/5Phos/AACTTCAAACTCCAATGTCACGTGCTTGTGGTAGCAAATATGCGTCTATTTAGTGGAGCCTGCCCTATCTTCTTTACAAGGCCAGCATGTCACCG	TGCC-H4	84-gene
Crhbp	/5Phos/TCATCACCATCCACTATGACCGTGCTTGTGGTAGCAAATATGCGTCTATTTAGTGGAGCCTGCCCTATCTTCTTTCATCGGCGAACCCGAGGAAT	TGCC-H4	84-gene
Crhbp	/5Phos/GAGGTACACAGATTTCTGTGCGTGCTTGTGGTAGCAAATATGCGTCTATTTAGTGGAGCCTGCCCTATCTTCTTTCACCCTCTGCCCACTATGAA	TGCC-H4	84-gene
Crhbp	/5Phos/CACTTGCATGGCCTTCAGTTCGTGCTTGTGGTAGCAAATATGCGTCTATTTAGTGGAGCCTGCCCTATCTTCTTTTCTCTGATCTTACCCTCGGA	TGCC-H4	84-gene
Crhbp	/5Phos/CGCATGGTCTCCAGTGGGAACGTGCTTGTGGTAGCAAATATGCGTCTATTTAGTGGAGCCTGCCCTATCTTCTTTGCTGCGACAATGCTGTGGTA	TGCC-H4	84-gene
Crhbp	/5Phos/CCATTCGAGCTAGAAACCTCCGTGCTTGTGGTAGCAAATATGCGTCTATTTAGTGGAGCCTGCCCTATCTTCTTTTTGAGTATCGTCAGCTGGAG	TGCC-H4	84-gene
Crhbp	/5Phos/GGAAAAGAGCTATGTGCAAGCGTGCTTGTGGTAGCAAATATGCGTCTATTTAGTGGAGCCTGCCCTATCTTCTTTCTGGACCCTTGGGGAAAGTG	TGCC-H4	84-gene
Crhbp	/5Phos/TTTCATGACAGAATAAAAATCGTGCTTGTGGTAGCAAATATGCGTCTATTTAGTGGAGCCTGCCCTATCTTCTTTAGAAATGGTGGCACTCACAG	TGCC-H4	84-gene
Cryab	/5Phos/TTCCCATCACCCGTGAAGAGTCTACGAGTTTGCAGTCACGTGCGTCTATTTAGTGGAGCCGGCGCTATCTTCTTTGTCTGGCCCTGAGCGCACCA	GGCG-H3	99-gene
Cryab	/5Phos/ACCATCACTTCATCCCTGTCTCTACGAGTTTGCAGTCACGTGCGTCTATTTAGTGGAGCCGGCGCTATCTTCTTTCAGCCGATGTGGATCCTCTC	GGCG-H3	99-gene
Cryab	/5Phos/GACGAACATGGCTTCATCTCTCTACGAGTTTGCAGTCACGTGCGTCTATTTAGTGGAGCCGGCGCTATCTTCTTTGCAAGCACGAAGAACGCCAG	GGCG-H3	99-gene
Cryab	/5Phos/CGTGAAGCACTTCTCTCCGGTCTACGAGTTTGCAGTCACGTGCGTCTATTTAGTGGAGCCGGCGCTATCTTCTTTAGATTCTCTGTGAATCTGGA	GGCG-H3	99-gene
Cryab	/5Phos/GATTGACACCGGACTCTCAGTCTACGAGTTTGCAGTCACGTGCGTCTATTTAGTGGAGCCGGCGCTATCTTCTTTTTCCTGCGGGCACCCAGCTG	GGCG-H3	99-gene
Cryab	/5Phos/CAACAGCCACTTCCCTGAGCTCTACGAGTTTGCAGTCACGTGCGTCTATTTAGTGGAGCCGGCGCTATCTTCTTTGTTGGAGTCTGACCTCTTCT	GGCG-H3	99-gene
Cryab	/5Phos/CCTTCTTCCCCTTCCACTCCTCTACGAGTTTGCAGTCACGTGCGTCTATTTAGTGGAGCCGGCGCTATCTTCTTTCCACCCCTGGATCCGGCGCC	GGCG-H3	99-gene
Cryab	/5Phos/GACTCTGCATTCATCTAGCCTCTACGAGTTTGCAGTCACGTGCGTCTATTTAGTGGAGCCGGCGCTATCTTCTTTAAGGAGTTGACCAGCCAACC	GGCG-H3	99-gene
Crym	/5Phos/GTGATTGTCATTCATAAGTATCTACGATTTTACCAGTGGCTGCGTCTATTTAGTGGAGCCCTGGCTATCTTCTTTCCAGTCCCCAGTGAATGGTA	CTGG-H1	84-gene
Crym	/5Phos/AGGCTTCCTGGGAGTCATGCTCTACGATTTTACCAGTGGCTGCGTCTATTTAGTGGAGCCCTGGCTATCTTCTTTGTGCCTGTAGCCAAGCACCG	CTGG-H1	84-gene
Crym	/5Phos/AGTCACTATGAGATCTTCACTCTACGATTTTACCAGTGGCTGCGTCTATTTAGTGGAGCCCTGGCTATCTTCTTTGAGCGGGGGTCCAGGCGTAC	CTGG-H1	84-gene
Crym	/5Phos/GGCAAGCGGTGCTGTATGTGTCTACGATTTTACCAGTGGCTGCGTCTATTTAGTGGAGCCCTGGCTATCTTCTTTACTGGATGACGAGCTCATGA	CTGG-H1	84-gene
Crym	/5Phos/ATATGATTCTTGGTCATCTGTCTACGATTTTACCAGTGGCTGCGTCTATTTAGTGGAGCCCTGGCTATCTTCTTTCTGGTTGCAGCCAAATTAGT	CTGG-H1	84-gene
Crym	/5Phos/TCTTGTATCTCTCTGAAATATCTACGATTTTACCAGTGGCTGCGTCTATTTAGTGGAGCCCTGGCTATCTTCTTTTCTACCCTTGATCTTACTAG	CTGG-H1	84-gene
Crym	/5Phos/AGGTAACCATTTCTTCTGTTTCTACGATTTTACCAGTGGCTGCGTCTATTTAGTGGAGCCCTGGCTATCTTCTTTTGTGGTTGGATAGCTAAACC	CTGG-H1	84-gene
Crym	/5Phos/AGCTCAACACTGTTTCACAATCTACGATTTTACCAGTGGCTGCGTCTATTTAGTGGAGCCCTGGCTATCTTCTTTGTGCCTGAGTTGGCCATCAC	CTGG-H1	84-gene
Crym	/5Phos/CACACTGTGAGAAGACCACATCTACGATTTTACCAGTGGCTGCGTCTATTTAGTGGAGCCCTGGCTATCTTCTTTGATTTCAGGAGCGAAGCCTG	CTGG-H1	84-gene
Crym	/5Phos/TGTTGTCAGGGGCTGACATCTCTACGATTTTACCAGTGGCTGCGTCTATTTAGTGGAGCCCTGGCTATCTTCTTTGAAGGAGTCAGGAGACGTTC	CTGG-H1	84-gene
Crym	/5Phos/ACATCAATGCTGTTGGAGCCTCTACGATTTTACCAGTGGCTGCGTCTATTTAGTGGAGCCCTGGCTATCTTCTTTATGGGTAAAGCCGGGGGCTC	CTGG-H1	84-gene
Crym	/5Phos/TCAGTGCAGGAGGCTGTGACTCTACGATTTTACCAGTGGCTGCGTCTATTTAGTGGAGCCCTGGCTATCTTCTTTGAGATGTTCGGGTCTGTTCA	CTGG-H1	84-gene
Crym	/5Phos/ACCAGGGAAAATGCTGAGAATCTACGATTTTACCAGTGGCTGCGTCTATTTAGTGGAGCCCTGGCTATCTTCTTTAGGTGAGAATGTGGAACCGC	CTGG-H1	84-gene
Crym	/5Phos/CTGTTGAAGCCCCCAGGCAGTCTACGATTTTACCAGTGGCTGCGTCTATTTAGTGGAGCCCTGGCTATCTTCTTTTGTCTGCCATTGCCACAAAG	CTGG-H1	84-gene
Crym	/5Phos/TCCCTGCTGGCGGTCATGGATCTACGATTTTACCAGTGGCTGCGTCTATTTAGTGGAGCCCTGGCTATCTTCTTTTCTTTGATCCCAGCAATGGC	CTGG-H1	84-gene
Crym	/5Phos/TCACCTTCTATGAGGGCCACTCTACGATTTTACCAGTGGCTGCGTCTATTTAGTGGAGCCCTGGCTATCTTCTTTTGCGCTCACCACCAAGTTAG	CTGG-H1	84-gene
Crym	/5Phos/AGGTCCCGACGGAGGGGTCATCTACGATTTTACCAGTGGCTGCGTCTATTTAGTGGAGCCCTGGCTATCTTCTTTGCACTGGCCAACTTCTCCAA	CTGG-H1	84-gene
Crym	/5Phos/CCGGGTTCGAAGGCAGGCGGTCTACGATTTTACCAGTGGCTGCGTCTATTTAGTGGAGCCCTGGCTATCTTCTTTAACGTGGAGTGTGTTTCAGC	CTGG-H1	84-gene
Cux2	/5Phos/AGCTTAGAGCTGCAAGATCTACGATTTTACCAGTGGCTGCGTCTATTTAGTGGAGCCGGAGCTATCTTCTTTAAAGCCCCCCATGAAG	GGAG-H1	84-gene
Cxcl14	/5Phos/GTGTGTGAAAGGCTTCCAGATCTACGATTTTACCAGTGGCTGCGTCTATTTAGTGGAGCCCCGACTATCTTCTTTAGTTTTTACATTTTATAGCT	CCGA-H1	84-gene
Cxcl14	/5Phos/TTGTCCATATGTCACCACACTCTACGATTTTACCAGTGGCTGCGTCTATTTAGTGGAGCCCCTTCTATCTTCTTTTAAAATAAGGGGTTTTGTAT	CCTT-H1	84-gene
Cxcl14	/5Phos/AGCTGTGGGGAGATCGCAGCTCTACGATTTTACCAGTGGCTGCGTCTATTTAGTGGAGCCACAACTATCTTCTTTGGCCAGGGTGGGCGGAGGGA	ACAA-H1	84-gene
Cxcl14	/5Phos/CGTTCACAGCACTACTGCTCTCTACGATTTTACCAGTGGCTGCGTCTATTTAGTGGAGCCCGAACTATCTTCTTTACAGTGAGCATGGTTGAGAC	CGAA-H1	84-gene
Cxcl14	/5Phos/CAGCTGCCACAGGCTCTCCTTCTACGATTTTACCAGTGGCTGCGTCTATTTAGTGGAGCCCGCTCTATCTTCTTTGAGAGCCTGGCGGCTCTGCG	CGCT-H1	84-gene
Cxcl14	/5Phos/CCGGGCGGCATCCCCCGGCCTCTACGATTTTACCAGTGGCTGCGTCTATTTAGTGGAGCCACGGCTATCTTCTTTGCTTGAAACCGAGAACCAAG	ACGG-H1	84-gene
Cxcl14	/5Phos/TTGCAGGGCAATTGGGAGCATCTACGATTTTACCAGTGGCTGCGTCTATTTAGTGGAGCCCGTGCTATCTTCTTTTGACTCCACTGTGGCCCCTG	CGTG-H1	84-gene
Cxcl14	/5Phos/GCCCCTCCGGCCAGCATGAGTCTACGATTTTACCAGTGGCTGCGTCTATTTAGTGGAGCCAGATCTATCTTCTTTGCCTCCCTGCTCCCCACCGC	AGAT-H1	84-gene
Cxcl14	/5Phos/GCGCGTGGACGGGTCCAAGTTCTACGATTTTACCAGTGGCTGCGTCTATTTAGTGGAGCCAGCACTATCTTCTTTCTCCTGGCGCTGTGCGCCTC	AGCA-H1	84-gene
Cxcl14	/5Phos/CCTTAAAGGAGCTGGGTCTTTCTACGATTTTACCAGTGGCTGCGTCTATTTAGTGGAGCCGACCCTATCTTCTTTGTCACGACCAGGCAAGTGAT	GACC-H1	84-gene
Cxcl14	/5Phos/AGCTGGAAATGAAGCCAAAGTCTACGATTTTACCAGTGGCTGCGTCTATTTAGTGGAGCCATAGCTATCTTCTTTCCGCTACAGCGACGTGAAGA	ATAG-H1	84-gene
Cxcl14	/5Phos/ATGCTTCTGAGGCATCCAAATCTACGATTTTACCAGTGGCTGCGTCTATTTAGTGGAGCCTCCACTATCTTCTTTGTCCCCTGCTTTGGTAGAAG	TCCA-H1	84-gene
Cxcl14	/5Phos/TCCAGGTACCGGGGCCAGGATCTACGATTTTACCAGTGGCTGCGTCTATTTAGTGGAGCCATCTCTATCTTCTTTTCGTCACCACCAAGAGCATG	ATCT-H1	84-gene
Cxcl14	/5Phos/GTACAATGCCTGGAACGAGATCTACGATTTTACCAGTGGCTGCGTCTATTTAGTGGAGCCCAAGCTATCTTCTTTACCAAACGCTTCATCAAGTG	CAAG-H1	84-gene
Cxcl14	/5Phos/CCCCCCAAAGCTTTGTTTCTTCTACGATTTTACCAGTGGCTGCGTCTATTTAGTGGAGCCTCTCCTATCTTCTTTCTTGGCAATGGGAGCTCCCC	TCTC-H1	84-gene
Cxcl14	/5Phos/TCCAGGCCAGTTGAGAGACTTCTACGATTTTACCAGTGGCTGCGTCTATTTAGTGGAGCCCATCCTATCTTCTTTACGATCATGGAAAGAAAAAC	CATC-H1	84-gene
Cxcl14	/5Phos/CAGCACTGTTCTCTGAGTTATCTACGATTTTACCAGTGGCTGCGTCTATTTAGTGGAGCCTGCGCTATCTTCTTTCCCCTCAGTGAATACGCAAA	TGCG-H1	84-gene
Cxcl14	/5Phos/AGCATAAGACAAATTATATACGTGCTTGTGGTAGCAAATATGCGTCTATTTAGTGGAGCCAGTCCTATCTTCTTTAAAGCCCTTTCTTTCTCACA	AGTC-H4	84-gene
Cxcl14	/5Phos/GAGCTTCATCCCCACCCCACCGTGCTTGTGGTAGCAAATATGCGTCTATTTAGTGGAGCCAGTCCTATCTTCTTTCTCAGTCTACTTACCAGAAG	AGTC-H4	84-gene
Cxcl14	/5Phos/GAAGATGCAGGATTAGATGCCGTGCTTGTGGTAGCAAATATGCGTCTATTTAGTGGAGCCAGTCCTATCTTCTTTCGATGTTCGGGAGGACAAGG	AGTC-H4	84-gene
Cxcl14	/5Phos/TTTTTGCTGGGCGGTTGCGTGCTTGTGGTAGCAAATATGCGTCTATTTAGTGGAGCCAGTCCTATCTTCTTTGACTTCATTACAAGTGGC	AGTC-H4	84-gene
Enc1	/5Phos/CCCAGAAGTCTTAGAGCTGCTCTACGAGTTTGCAGTCACGTGCGTCTATTTAGTGGAGCCCAATCTATCTTCTTTAACTTCGACAATTCCATCCA	CAAT-H3	84-gene
Enc1	/5Phos/GTCTGCGATGAACTGGATCATCTACGAGTTTGCAGTCACGTGCGTCTATTTAGTGGAGCCCAATCTATCTTCTTTGACGAAAGGCTGGTGTATGA	CAAT-H3	84-gene
Enc1	/5Phos/GGGGCGGGGATCAGAGAACGTCTACGAGTTTGCAGTCACGTGCGTCTATTTAGTGGAGCCCAATCTATCTTCTTTTGCAAAGTATATATTACTGG	CAAT-H3	84-gene
Enc1	/5Phos/TCTCTGCCTGCTCCGCTTACTCTACGAGTTTGCAGTCACGTGCGTCTATTTAGTGGAGCCCAATCTATCTTCTTTCATGGGTGGAGATACAGAGT	CAAT-H3	84-gene
Enc1	/5Phos/GTGGAACAGCATAACCACTGTCTACGAGTTTGCAGTCACGTGCGTCTATTTAGTGGAGCCCAATCTATCTTCTTTTACGACCCAACTTTAGATGT	CAAT-H3	84-gene
Enc1	/5Phos/CTTGCTGTACCTCATTCAGCTCTACGAGTTTGCAGTCACGTGCGTCTATTTAGTGGAGCCCAATCTATCTTCTTTGAGAAAAGCTGGGCTTTTCC	CAAT-H3	84-gene
Enc1	/5Phos/TTTTGCACATTTTGTAGTTGTCTACGAGTTTGCAGTCACGTGCGTCTATTTAGTGGAGCCCAATCTATCTTCTTTCCTGTGTGGATGGTCGTATG	CAAT-H3	84-gene
Enc1	/5Phos/GGGATCATTTGTGAATACATTCTACGAGTTTGCAGTCACGTGCGTCTATTTAGTGGAGCCCAATCTATCTTCTTTGGAGGTCTTCCGGTCCTGTT	CAAT-H3	84-gene
Enc1	/5Phos/GGTGGCATGATCAGTTGTCTTCTACGAGTTTGCAGTCACGTGCGTCTATTTAGTGGAGCCCAATCTATCTTCTTTTAAGTGTCTGATTGTACCCT	CAAT-H3	84-gene
Enc1	/5Phos/TATTGAATAAGTGGTTCACATCTACGAGTTTGCAGTCACGTGCGTCTATTTAGTGGAGCCCAATCTATCTTCTTTCATAATATCCCTCTCTTGGC	CAAT-H3	84-gene
Enpp2	/5Phos/TGGTGTATATTTTTATATGGCTGATTCCTTTGACTCACATTGCGTCTATTTAGTGGAGCCACAGCTATCTTCTTTGGCAGTGTAGTCTTAGCAAC	ACAG-H2	84-gene
Enpp2	/5Phos/CCTTTTTCCTCCCTATCTGACTGATTCCTTTGACTCACATTGCGTCTATTTAGTGGAGCCACAGCTATCTTCTTTAAACAGATGTCCTATGGATT	ACAG-H2	84-gene
Enpp2	/5Phos/GATTCCCAATAATCTTAAATCTGATTCCTTTGACTCACATTGCGTCTATTTAGTGGAGCCACAGCTATCTTCTTTCTAGGAAGAATTCGACCCAA	ACAG-H2	84-gene
Enpp2	/5Phos/GTTGGCAATTCAATGTATGACTGATTCCTTTGACTCACATTGCGTCTATTTAGTGGAGCCACAGCTATCTTCTTTATCCAGAATCCCATGGAATC	ACAG-H2	84-gene
Enpp2	/5Phos/TTCACTTTTGCCATCGGCGTCTGATTCCTTTGACTCACATTGCGTCTATTTAGTGGAGCCACAGCTATCTTCTTTCATACCAGGTAATATCCTTG	ACAG-H2	84-gene
Enpp2	/5Phos/GTAGATGCTTTGAGCTTCAACTGATTCCTTTGACTCACATTGCGTCTATTTAGTGGAGCCACAGCTATCTTCTTTCACATCTGGATCCTGCAAAG	ACAG-H2	84-gene
Enpp2	/5Phos/CTGGGAGTGCACCAAAGACACTGATTCCTTTGACTCACATTGCGTCTATTTAGTGGAGCCACAGCTATCTTCTTTTGTTTGAAAACAGCTCGAGG	ACAG-H2	84-gene
Enpp2	/5Phos/GGGTTTGTCCGCCCTCCGTTCTGATTCCTTTGACTCACATTGCGTCTATTTAGTGGAGCCACAGCTATCTTCTTTGAGTCCCCGAATGCCCTGCA	ACAG-H2	84-gene
Enpp2	/5Phos/GACATTCTTTTGGTCTGTGACTGATTCCTTTGACTCACATTGCGTCTATTTAGTGGAGCCACAGCTATCTTCTTTAAGCAAGGGGTGAGAGCCGG	ACAG-H2	84-gene
Enpp2	/5Phos/CTCCATTTATTGGTGGAACGCTGATTCCTTTGACTCACATTGCGTCTATTTAGTGGAGCCACAGCTATCTTCTTTACAATCGGAGAATCGAGGAT	ACAG-H2	84-gene
Enpp2	/5Phos/GCATGCAGACTGTTTTTGTACTGATTCCTTTGACTCACATTGCGTCTATTTAGTGGAGCCACAGCTATCTTCTTTCTTTGATAACAAGGTCAATA	ACAG-H2	84-gene
Enpp2	/5Phos/AGGAAGTCAGCAGACCCAATCTGATTCCTTTGACTCACATTGCGTCTATTTAGTGGAGCCACAGCTATCTTCTTTCTTTAGGCCAACCCTACCAG	ACAG-H2	84-gene
Enpp2	/5Phos/AAGGAATGGGGTCAACGTAACTGATTCCTTTGACTCACATTGCGTCTATTTAGTGGAGCCACAGCTATCTTCTTTGTGAAGAAATATGCGTCAGA	ACAG-H2	84-gene
Enpp2	/5Phos/TCTCTGTGTCTTCTTTCATCCTGATTCCTTTGACTCACATTGCGTCTATTTAGTGGAGCCACAGCTATCTTCTTTAGACAAGTGTGATGGTCCTC	ACAG-H2	84-gene
Enpp2	/5Phos/AGAGTTTATAGTGAACACTGCTGATTCCTTTGACTCACATTGCGTCTATTTAGTGGAGCCACAGCTATCTTCTTTGACAGAGTTGTGTTCTGAGC	ACAG-H2	84-gene
Fam19a1	/5Phos/ACGAGCCCAACGTCTTCACACTGATTCCTTTGACTCACATTGCGTCTATTTAGTGGAGCCTGTTCTATCTTCTTTCTTTTCTGACAATACAGTGA	TGTT-H2	84-gene
Fam19a1	/5Phos/TCTCTTTGAAAAATCTCAGACTGATTCCTTTGACTCACATTGCGTCTATTTAGTGGAGCCTGTTCTATCTTCTTTAAAGAATTGCTGGGAAGCAT	TGTT-H2	84-gene
Fam19a1	/5Phos/AGGAGGGTTCCCTGCTCTTGCTGATTCCTTTGACTCACATTGCGTCTATTTAGTGGAGCCTGTTCTATCTTCTTTAGCTCTTTCCAATGAGCACT	TGTT-H2	84-gene
Fam19a1	/5Phos/CCACAGGTGTTGTAACAAGACTGATTCCTTTGACTCACATTGCGTCTATTTAGTGGAGCCTGTTCTATCTTCTTTACCTGTGAAGTGATCGCGGC	TGTT-H2	84-gene
Fam19a1	/5Phos/GGTGGTGTGAGATGGAGCCCCTGATTCCTTTGACTCACATTGCGTCTATTTAGTGGAGCCTGTTCTATCTTCTTTCTCCATAGTAATTGGGAAAT	TGTT-H2	84-gene
Fam19a1	/5Phos/CCATAGTTGCAAGCCAAGTGCTGATTCCTTTGACTCACATTGCGTCTATTTAGTGGAGCCTGTTCTATCTTCTTTGTGAGGATTTAAAACATCTT	TGTT-H2	84-gene
Fam19a1	/5Phos/AGGAAAATGGCTTTTAAAAACTGATTCCTTTGACTCACATTGCGTCTATTTAGTGGAGCCTGTTCTATCTTCTTTGGGATTTTCTGGCAACATCA	TGTT-H2	84-gene
Fam19a1	/5Phos/CTTCTAATTTGGAACTAACACTGATTCCTTTGACTCACATTGCGTCTATTTAGTGGAGCCTGTTCTATCTTCTTTCATGAAGAACGATCAACTGT	TGTT-H2	84-gene
Fam19a1	/5Phos/TCTCCCTGGAAGGCCAGCTGCTGATTCCTTTGACTCACATTGCGTCTATTTAGTGGAGCCTGTTCTATCTTCTTTGTGAAAATCCAACATGGCAC	TGTT-H2	84-gene
Fam19a1	/5Phos/ATTAGCATGCAAGCTTGGCTCTGATTCCTTTGACTCACATTGCGTCTATTTAGTGGAGCCTGTTCTATCTTCTTTTGCTTTCTATCCTGTGCAAT	TGTT-H2	84-gene
Fam19a1	/5Phos/GGGGATTCTTGAGGGAGCTGCTGATTCCTTTGACTCACATTGCGTCTATTTAGTGGAGCCTGTTCTATCTTCTTTTTTTCCACAGATAAGCAAAT	TGTT-H2	84-gene
Fam19a1	/5Phos/ACTACAGAAGTGTCCTCTGACTGATTCCTTTGACTCACATTGCGTCTATTTAGTGGAGCCTGTTCTATCTTCTTTGCTTTGTATAGCTGTCCTAG	TGTT-H2	84-gene
Fam19a1	/5Phos/GAGATAGGAAAGCTATGGAACTGATTCCTTTGACTCACATTGCGTCTATTTAGTGGAGCCTGTTCTATCTTCTTTGTGTTCATCTCTCCTCTGAT	TGTT-H2	84-gene
Fam19a1	/5Phos/ATTTAGTTTTATAGACTCTCCTGATTCCTTTGACTCACATTGCGTCTATTTAGTGGAGCCTGTTCTATCTTCTTTACTCGTCCTCTTTGTCTGCC	TGTT-H2	84-gene
Fam19a1	/5Phos/GTAAAAAACAACAAAAACCTCTGATTCCTTTGACTCACATTGCGTCTATTTAGTGGAGCCTGTTCTATCTTCTTTCACACACACACCAATGAGAG	TGTT-H2	84-gene
Fam19a1	/5Phos/TTTTTTTTCTTCCCAAATTACTGATTCCTTTGACTCACATTGCGTCTATTTAGTGGAGCCTGTTCTATCTTCTTTCATCTCACAACTGCAGGGTT	TGTT-H2	84-gene
Fam19a1	/5Phos/AATGTGTGAAGTTCTAACCACTGATTCCTTTGACTCACATTGCGTCTATTTAGTGGAGCCTGTTCTATCTTCTTTGAAAGCCTGAAGTTTAATTG	TGTT-H2	84-gene
Fam19a1	/5Phos/ATGTGTGGTGGCAAGTGATACTGATTCCTTTGACTCACATTGCGTCTATTTAGTGGAGCCTGTTCTATCTTCTTTCAAAATCTATACCAGTATCC	TGTT-H2	84-gene
Fam19a1	/5Phos/AACCTTTCATATGTCAACTTCTGATTCCTTTGACTCACATTGCGTCTATTTAGTGGAGCCTGTTCTATCTTCTTTAGCAATATGCTGGTAAAAAC	TGTT-H2	84-gene
Fam19a1	/5Phos/ATGTGAAATGGGAGCCTACACTGATTCCTTTGACTCACATTGCGTCTATTTAGTGGAGCCTGTTCTATCTTCTTTATTGTGATCAATAGGGGATC	TGTT-H2	84-gene
Fos	/5Phos/TGTACTGTAGTCCTTCAGCGCTGATTCCTTTGACTCACATTGCGTCTATTTAGTGGAGCCAAGCCTATCTTCTTTGAAATCAATAGCTATATCCA	AAGC-H2	84-gene
Fos	/5Phos/CTTACCTGTTCGTGAAACACCTGATTCCTTTGACTCACATTGCGTCTATTTAGTGGAGCCAAGCCTATCTTCTTTCCCGTCGACCTAGGGAGGAC	AAGC-H2	84-gene
Fos	/5Phos/AGTGGCTCAGAGACCTCCCGCTGATTCCTTTGACTCACATTGCGTCTATTTAGTGGAGCCAAGCCTATCTTCTTTTTCCGGCATCATCTAGGCCC	AAGC-H2	84-gene
Fos	/5Phos/GCTATCTCCTGAAGAGGAAGCTGATTCCTTTGACTCACATTGCGTCTATTTAGTGGAGCCAAGCCTATCTTCTTTAGAAGGGGCAAAGTAGAGCA	AAGC-H2	84-gene
Fos	/5Phos/ACCCCTTGCCGGGCTTTCCCCTGATTCCTTTGACTCACATTGCGTCTATTTAGTGGAGCCAAGCCTATCTTCTTTCCACCAGTGTCTACCCCTGG	AAGC-H2	84-gene
Fxyd6	/5Phos/TAGGCTCTGGAGTCCCCCTGTCTACGATTTTACCAGTGGCTGCGTCTATTTAGTGGAGCCGAGGCTATCTTCTTTTCTTCCGAGCAATAACCTGG	GAGG-H1	84-gene
Fxyd6	/5Phos/AAAGTCATCAGAGTGGAAACTCTACGATTTTACCAGTGGCTGCGTCTATTTAGTGGAGCCGAGGCTATCTTCTTTGATGCAAAGGCCAGAAGTCA	GAGG-H1	84-gene
Fxyd6	/5Phos/GAGACGGTGCTGGTCCTCTGTCTACGATTTTACCAGTGGCTGCGTCTATTTAGTGGAGCCGAGGCTATCTTCTTTCCCAACGCCTAGACACCATG	GAGG-H1	84-gene
Fxyd6	/5Phos/TGAGAAAACCGGCTACTTCATCTACGATTTTACCAGTGGCTGCGTCTATTTAGTGGAGCCGAGGCTATCTTCTTTCAGAGACTGATGTCGAGGCT	GAGG-H1	84-gene
Fxyd6	/5Phos/ATTGAGAGAGAGTTAGTTGTTCTACGATTTTACCAGTGGCTGCGTCTATTTAGTGGAGCCGAGGCTATCTTCTTTAGCCCTAGTCCCATCTCTGG	GAGG-H1	84-gene
Fxyd6	/5Phos/AGGGCTCCAGGTGACGAAGATCTACGATTTTACCAGTGGCTGCGTCTATTTAGTGGAGCCGAGGCTATCTTCTTTGCAGTTTCAATCAGAAGCCC	GAGG-H1	84-gene
Fxyd6	/5Phos/CGTGGATTTCATTGTTTCTGTCTACGATTTTACCAGTGGCTGCGTCTATTTAGTGGAGCCGAGGCTATCTTCTTTGTCTGCTGACTGTGGTCGAC	GAGG-H1	84-gene
Fxyd6	/5Phos/TCTGTTTGCAGCTGGAGAGTTCTACGATTTTACCAGTGGCTGCGTCTATTTAGTGGAGCCGAGGCTATCTTCTTTGATTCCACCAGTTCAGAAGG	GAGG-H1	84-gene
Fxyd6	/5Phos/TTTGCAGTTTCTTGTCCCTGTCTACGATTTTACCAGTGGCTGCGTCTATTTAGTGGAGCCGAGGCTATCTTCTTTGTGGTGTGGATATGGCAGAC	GAGG-H1	84-gene
Gabrd	/5Phos/ACCCATCGATGCAGACACCATCTACGATTTTACCAGTGGCTGCGTCTATTTAGTGGAGCCGCTGCTATCTTCTTTGGAATCCGTTCCAGACTCAA	GCTG-H1	84-gene
Gabrd	/5Phos/AAGTTGAGCCTAGTGCTGCTTCTACGATTTTACCAGTGGCTGCGTCTATTTAGTGGAGCCGCTGCTATCTTCTTTTCATAGCTGGCCTGACCCTG	GCTG-H1	84-gene
Gabrd	/5Phos/ACACCATGACTGTGTTCCTGTCTACGATTTTACCAGTGGCTGCGTCTATTTAGTGGAGCCGCTGCTATCTTCTTTCTCAGAGGCAAACATGGAAT	GCTG-H1	84-gene
Gabrd	/5Phos/TGGACCTAGAGAGCTATGGCTCTACGATTTTACCAGTGGCTGCGTCTATTTAGTGGAGCCGCTGCTATCTTCTTTGGATGAGCAGGAGTGCATGC	GCTG-H1	84-gene
Gabrd	/5Phos/TCAGTGCCCGCTCCTCCCTGTCTACGATTTTACCAGTGGCTGCGTCTATTTAGTGGAGCCGCTGCTATCTTCTTTGACAATGACCACGCTCATGG	GCTG-H1	84-gene
Gad1	/5Phos/GTGTGGCGTAGCCCATGGATCTGATTCCTTTGACTCACATTGCGTCTATTTAGTGGAGCCGCCGCTATCTTCTTTCCTACAACGTATGATACTTG	GCCG-H2	84-gene
Gad1	/5Phos/CTCCAAGAACCTGCTTTCCTCTGATTCCTTTGACTCACATTGCGTCTATTTAGTGGAGCCGCCGCTATCTTCTTTGCCTTCAGGGAGAGGCAGTC	GCCG-H2	84-gene
Gad1	/5Phos/AAGGTTCTGGATTTCCACCACTGATTCCTTTGACTCACATTGCGTCTATTTAGTGGAGCCGCCGCTATCTTCTTTAGACATTTGATCGCTCCACC	GCCG-H2	84-gene
Gad1	/5Phos/CCCTCGATTTTTCAACCAGCCTGATTCCTTTGACTCACATTGCGTCTATTTAGTGGAGCCGCCGCTATCTTCTTTTACGGGGTTCGCACAGGTCA	GCCG-H2	84-gene
Gad1	/5Phos/GATATCTGCTTATTTATATTCACTGATTCCTTTGACTCACATTGCGTCTATTTAGTGGAGCCGCCGCTATCTTCTTTGATTAAATTGTATGTCAGTGA	GCCG-H2	84-gene
Gap43	/5Phos/AACAGGTTGAAAAGAATGATCTGATTCCTTTGACTCACATTGCGTCTATTTAGTGGAGCCTTCGCTATCTTCTTTGTGCTGTATGAGAAGAACCA	TTCG-H2	84-gene
Gap43	/5Phos/GCTGCGACCAAAATTCAGGCCTGATTCCTTTGACTCACATTGCGTCTATTTAGTGGAGCCTTCGCTATCTTCTTTCGGAAGATAAGGCTCATAAG	TTCG-H2	84-gene
Gap43	/5Phos/GAGAAGAAGGGTGATGCACCCTGATTCCTTTGACTCACATTGCGTCTATTTAGTGGAGCCTTCGCTATCTTCTTTCAAGGAAAAAGCTCAAAGGC	TTCG-H2	84-gene
Gap43	/5Phos/TACTACCGATGCAGCCCCAGCTGATTCCTTTGACTCACATTGCGTCTATTTAGTGGAGCCTTCGCTATCTTCTTTAAGGAGGGAGATGGCTCTGC	TTCG-H2	84-gene
Gap43	/5Phos/CCCCCTCCGAGGAAAAGGCCCTGATTCCTTTGACTCACATTGCGTCTATTTAGTGGAGCCTTCGCTATCTTCTTTGAAGGGTGAAGGGGATGCGG	TTCG-H2	84-gene
Gap43	/5Phos/CAAGGCTGAAGATGGCCCAGCTGATTCCTTTGACTCACATTGCGTCTATTTAGTGGAGCCTTCGCTATCTTCTTTACTGATAACTCCCCGTCCTC	TTCG-H2	84-gene
Gap43	/5Phos/GATGAGGGTAAAGAAGACCCCTGATTCCTTTGACTCACATTGCGTCTATTTAGTGGAGCCTTCGCTATCTTCTTTCTAAGGAAAGTGCCCGACAG	TTCG-H2	84-gene
Gap43	/5Phos/TTTCCACGTTGCCCCCACCTCTGATTCCTTTGACTCACATTGCGTCTATTTAGTGGAGCCTTCGCTATCTTCTTTCCTGAACTTTAAGAAATGGC	TTCG-H2	84-gene
Gap43	/5Phos/TTTCCTCTCCTGTCCTGCTCCTGATTCCTTTGACTCACATTGCGTCTATTTAGTGGAGCCTTCGCTATCTTCTTTTTCTCAGCTCCACTCTGAAG	TTCG-H2	84-gene
Gap43	/5Phos/TCTCTGTGTGGCAAACATTTCTGATTCCTTTGACTCACATTGCGTCTATTTAGTGGAGCCTTCGCTATCTTCTTTTCCTACCTATGAGCCCTCTC	TTCG-H2	84-gene
Gap43	/5Phos/GATGATGCAGTCATCTTGGGCTGATTCCTTTGACTCACATTGCGTCTATTTAGTGGAGCCTTCGCTATCTTCTTTTATGGCGAGTTTTTGGTAAT	TTCG-H2	84-gene
Gap43	/5Phos/GTGGCCCTGTGGGAGTCCACCTGATTCCTTTGACTCACATTGCGTCTATTTAGTGGAGCCTTCGCTATCTTCTTTGGTTTTTTGATCTGGTGCGT	TTCG-H2	84-gene
Gap43	/5Phos/CCGTTCTGAGGAGTCCAAAACTGATTCCTTTGACTCACATTGCGTCTATTTAGTGGAGCCTTCGCTATCTTCTTTAAGTGTGTGTGTGCAATGTT	TTCG-H2	84-gene
Gda	/5Phos/GACTAACCAAGTTGAATTTGATCTACGAGTTTGCAGTCACGTGCGTCTATTTAGTGGAGCCTAGCCTATCTTCTTTGCAGCCAAAACACAAAAGTA	TAGC-H3	84-gene
Grin3a	/5Phos/CCTGACCATGAACAACTGGTTCTACGATTTTACCAGTGGCTGCGTCTATTTAGTGGAGCCGGGACTATCTTCTTTGCTGATGTCACTGTCTCAAT	GGGA-H1	84-gene
Grin3a	/5Phos/ACTTTGACCTCTATATTGTATCTACGATTTTACCAGTGGCTGCGTCTATTTAGTGGAGCCGGGACTATCTTCTTTAGCAGAAGACATGAACTTTG	GGGA-H1	84-gene
Grin3a	/5Phos/TCTGTCTAAGGGGATCGGCATCTACGATTTTACCAGTGGCTGCGTCTATTTAGTGGAGCCGGGACTATCTTCTTTAGAGTTAGTCAGGAGTAAAG	GGGA-H1	84-gene
Grin3a	/5Phos/AGTTGTAATCAGAACACTTGTCTACGATTTTACCAGTGGCTGCGTCTATTTAGTGGAGCCGGGACTATCTTCTTTCACATAAAGATAGTGCCCTA	GGGA-H1	84-gene
Grin3a	/5Phos/ACAGAGTATTTGCCACAAGATCTACGATTTTACCAGTGGCTGCGTCTATTTAGTGGAGCCGGGACTATCTTCTTTTTTGACTAGGAAACGGTTCC	GGGA-H1	84-gene
Hapln1	/5Phos/TTGTCTCAATGACGGTGCTCTCTACGATTTTACCAGTGGCTGCGTCTATTTAGTGGAGCCGGTCCTATCTTCTTTTACGATGAGGCGGTGCAAGC	GGTC-H1	84-gene
Hapln1	/5Phos/AAAGACTCAACTTCCAAAGTTCTACGATTTTACCAGTGGCTGCGTCTATTTAGTGGAGCCGGTCCTATCTTCTTTTCTACACTTGCCTAAGAAAT	GGTC-H1	84-gene
Hapln1	/5Phos/TTTCTTAACTTTTGAATACTTCTACGATTTTACCAGTGGCTGCGTCTATTTAGTGGAGCCGGTCCTATCTTCTTTCACATTACAGTGCAGTAGCA	GGTC-H1	84-gene
Hapln1	/5Phos/TGAATAATACAGACATCAGTTCTACGATTTTACCAGTGGCTGCGTCTATTTAGTGGAGCCGGTCCTATCTTCTTTACAGTGTACAGCAAAAGCTA	GGTC-H1	84-gene
Hapln1	/5Phos/AAGGTCGAGTGTTTCTGAAGTCTACGATTTTACCAGTGGCTGCGTCTATTTAGTGGAGCCGGTCCTATCTTCTTTGAAGACCTATGGAGGCTATC	GGTC-H1	84-gene
Htr3a	/5Phos/ATGAGGTTGGCAGCGGGTGGCGTGCTTGTGGTAGCAAATATGCGTCTATTTAGTGGAGCCAAGTCTATCTTCTTTAAAAGCAGTCTGCCTGGGAC	AAGT-H4	84-gene
Htr3a	/5Phos/GCCCTCCCACATCTGGGAAGCGTGCTTGTGGTAGCAAATATGCGTCTATTTAGTGGAGCCCACTCTATCTTCTTTTCCTGAGTGGCTGCTCTGAG	CACT-H4	84-gene
Htr3a	/5Phos/CACCTCCTGGCTAACTACAACGTGCTTGTGGTAGCAAATATGCGTCTATTTAGTGGAGCCCAGCCTATCTTCTTTCTCTACTAAGGCTGTCAGAC	CAGC-H4	84-gene
Htr3a	/5Phos/TACTGTCTCCATTGATGTCACGTGCTTGTGGTAGCAAATATGCGTCTATTTAGTGGAGCCCATACTATCTTCTTTCGGGACTGGAGGAAGCCTAC	CATA-H4	84-gene
Htr3a	/5Phos/CCTGAGGACTTCGACAATGTCGTGCTTGTGGTAGCAAATATGCGTCTATTTAGTGGAGCCCGGTCTATCTTCTTTATGAGTTTCTGCAGTGGACT	CGGT-H4	84-gene
Htr3a	/5Phos/ACGTGCATCATCGAGGTGAACGTGCTTGTGGTAGCAAATATGCGTCTATTTAGTGGAGCCGATGCTATCTTCTTTTCCGAACATTCCTTATGTGT	GATG-H4	84-gene
Htr3a	/5Phos/CTGGCTGCACACCATCCAGGCGTGCTTGTGGTAGCAAATATGCGTCTATTTAGTGGAGCCGCAGCTATCTTCTTTTGCTCTCTGACTTTCACCAG	GCAG-H4	84-gene
Htr3a	/5Phos/GATCATCCGCCGGAGGCCTTCGTGCTTGTGGTAGCAAATATGCGTCTATTTAGTGGAGCCGCCACTATCTTCTTTGCAGAAATGAAGTTCTACGT	GCCA-H4	84-gene
Htr3a	/5Phos/TTCAAGATCACACTCCTTCTCGTGCTTGTGGTAGCAAATATGCGTCTATTTAGTGGAGCCGCTCCTATCTTCTTTACAGCGGTGAGAGAGTCTCT	GCTC-H4	84-gene
Htr3a	/5Phos/GCCAGCAACGGCCATCGGTACGTGCTTGTGGTAGCAAATATGCGTCTATTTAGTGGAGCCGGACCTATCTTCTTTATCATCGTGTCAGACACACT	GGAC-H4	84-gene
Htr3a	/5Phos/TGCTAGTGATAAGCCTCGCTCGTGCTTGTGGTAGCAAATATGCGTCTATTTAGTGGAGCCGGCTCTATCTTCTTTTTTTGTGGTGTGCATGGCTC	GGCT-H4	84-gene
Htr3a	/5Phos/CTACAGCGGCCAGTACCTGACGTGCTTGTGGTAGCAAATATGCGTCTATTTAGTGGAGCCGGTACTATCTTCTTTGGCTGGTGCATAAGCAGGAC	GGTA-H4	84-gene
Htr3a	/5Phos/GTTGGAGGACCTCAGGACTTCGTGCTTGTGGTAGCAAATATGCGTCTATTTAGTGGAGCCGTAACTATCTTCTTTTGGGAAACCACTGCAGCCAT	GTAA-H4	84-gene
Htr3a	/5Phos/TGAGATGCGGGAGGTGGCAACGTGCTTGTGGTAGCAAATATGCGTCTATTTAGTGGAGCCGTCGCTATCTTCTTTCACTTCCTGGAGAAGCGGGA	GTCG-H4	84-gene
Htr3a	/5Phos/TGTTCCGCATCTACCTGCTGCGTGCTTGTGGTAGCAAATATGCGTCTATTTAGTGGAGCCGTGCCTATCTTCTTTATACGTGCTGGACAGGCTGC	GTGC-H4	84-gene
Htr3a	/5Phos/CATTATTCTTGAGTGGGCACCGTGCTTGTGGTAGCAAATATGCGTCTATTTAGTGGAGCCTAACCTATCTTCTTTTCACTCTCTGGTCCATTTGG	TAAC-H4	84-gene
Htr3a	/5Phos/ACCCCAGTCTCTTTGTCCCCCGTGCTTGTGGTAGCAAATATGCGTCTATTTAGTGGAGCCTAGGCTATCTTCTTTAACACCAATTCATCTGAGCA	TAGG-H4	84-gene
Htr3a	/5Phos/CCCTATCATGGCTTTAAAGCCGTGCTTGTGGTAGCAAATATGCGTCTATTTAGTGGAGCCTATTCTATCTTCTTTCCAGTCTGTCTCTCTGACTT	TATT-H4	84-gene
Htr3a	/5Phos/CTTACTTATCAGGGCGTCAACGTGCTTGTGGTAGCAAATATGCGTCTATTTAGTGGAGCCTCAACTATCTTCTTTGAAACCAAGTACCCTCTAAC	TCAA-H4	84-gene
Htr3a	/5Phos/CTGGAACTGCTCATTTCCACCGTGCTTGTGGTAGCAAATATGCGTCTATTTAGTGGAGCCTCCTCTATCTTCTTTTACTTCTGTGATTACGGCCC	TCCT-H4	84-gene
Htr3a	/5Phos/ATAGATGCCTGAGACTTCTGCGTGCTTGTGGTAGCAAATATGCGTCTATTTAGTGGAGCCTCGCCTATCTTCTTTAGAAAAGCAAATTGTCTTGC	TCGC-H4	84-gene
Htr3a	/5Phos/TCACCTGTGGGTACTTCCCTCGTGCTTGTGGTAGCAAATATGCGTCTATTTAGTGGAGCCTCTGCTATCTTCTTTCTAATGGCTCCCTCTTCAGC	TCTG-H4	84-gene
Htr3a	/5Phos/AAAATGCTATGATATCTTAACGTGCTTGTGGTAGCAAATATGCGTCTATTTAGTGGAGCCTGGACTATCTTCTTTCAATGGGAGCAGGGGATAAT	TGGA-H4	84-gene
Htr3a	/5Phos/GAAGAACCAGGTTCTGATCTACGATTTTACCAGTGGCTGCGTCTATTTAGTGGAGCCCGGCCTATCTTCTTTATCCTCAACGTGGATGA	CGGC-H1	84-gene
Id2	/5Phos/GCATCTCCCGGAGCAAAACCTCTACGAGTTTGCAGTCACGTGCGTCTATTTAGTGGAGCCGCTTCTATCTTCTTTCCTGTCGGACCACAGCTTGG	GCTT-H3	84-gene
Id2	/5Phos/ACTGCTACTCCAAGCTCAAGTCTACGAGTTTGCAGTCACGTGCGTCTATTTAGTGGAGCCGCTTCTATCTTCTTTTCTGCTCTACAACATGAACG	GCTT-H3	84-gene
Id2	/5Phos/GCATCACCAGAGACCTGGACTCTACGAGTTTGCAGTCACGTGCGTCTATTTAGTGGAGCCGCTTCTATCTTCTTTCATCCCACTATCGTCAGCCT	GCTT-H3	84-gene
Id2	/5Phos/TGCAGGCATCTGAATTCCCTTCTACGAGTTTGCAGTCACGTGCGTCTATTTAGTGGAGCCGCTTCTATCTTCTTTGGACATCAGCATCCTGTCCT	GCTT-H3	84-gene
Id2	/5Phos/AAATGGCATTTGGGGACTTTTCTACGAGTTTGCAGTCACGTGCGTCTATTTAGTGGAGCCGCTTCTATCTTCTTTAAAGTACTCTGTGGCTAAAT	GCTT-H3	84-gene
Id2	/5Phos/CACCAGGAGAACACGTTGAATCTACGAGTTTGCAGTCACGTGCGTCTATTTAGTGGAGCCGCTTCTATCTTCTTTACTTTTGTTATCAGCCATTT	GCTT-H3	84-gene
Id2	/5Phos/TGTCGTTCTCCGGCCTGGACTCTACGAGTTTGCAGTCACGTGCGTCTATTTAGTGGAGCCGCTTCTATCTTCTTTGGATGATCGTCTTGCCCAGG	GCTT-H3	84-gene
Id2	/5Phos/GAAGGTTTTCTTTATATACTTCTACGAGTTTGCAGTCACGTGCGTCTATTTAGTGGAGCCGCTTCTATCTTCTTTCAGTGCCCTTTCTACAGTTG	GCTT-H3	84-gene
Id2	/5Phos/AATTGCCCAATGTAAGCAGATCTACGAGTTTGCAGTCACGTGCGTCTATTTAGTGGAGCCGCTTCTATCTTCTTTAAAAGAAAAAAATCACAAGG	GCTT-H3	84-gene
Id2	/5Phos/TTCGGTTACTTAAATGAAGTTCTACGAGTTTGCAGTCACGTGCGTCTATTTAGTGGAGCCGCTTCTATCTTCTTTAATACCAGAAGGACCCAGTA	GCTT-H3	84-gene
Id2	/5Phos/TGCTGTGTATATATTTATATTCTACGAGTTTGCAGTCACGTGCGTCTATTTAGTGGAGCCGCTTCTATCTTCTTTTTTGACACGAGCCTACTGAA	GCTT-H3	84-gene
Id2	/5Phos/TGCATTAAAATGTAATGACGTCTACGAGTTTGCAGTCACGTGCGTCTATTTAGTGGAGCCGCTTCTATCTTCTTTTGGCAGAAATAACCTATTTC	GCTT-H3	84-gene
Id2	/5Phos/TGCTTTGATTTTTTTTATGCTCTACGAGTTTGCAGTCACGTGCGTCTATTTAGTGGAGCCGCTTCTATCTTCTTTGCTTTATTTCAGACAACCAG	GCTT-H3	84-gene
Kcnk2	/5Phos/AATATTCTGCATCATCTATGTCTACGAGTTTGCAGTCACGTGCGTCTATTTAGTGGAGCCACCACTATCTTCTTTCGAACTGAAGGTGGAAA	ACCA-H3	84-gene
Kctd12	/5Phos/CAAGAATGCTTGCCACTTTATCTACGAGTTTGCAGTCACGTGCGTCTATTTAGTGGAGCCGGAACTATCTTCTTTAGGAGGGTTGACCAGTTGAC	GGAA-H3	99-gene
Kctd12	/5Phos/ATCACTGGCCAAGTGTGAGTTCTACGAGTTTGCAGTCACGTGCGTCTATTTAGTGGAGCCGGAACTATCTTCTTTGAAATGACTTAGGACTGTCA	GGAA-H3	99-gene
Kctd12	/5Phos/GGACAGTCACCAAGTACCTGTCTACGAGTTTGCAGTCACGTGCGTCTATTTAGTGGAGCCGGAACTATCTTCTTTCAGATTGTCGTGATCTAGTG	GGAA-H3	99-gene
Kit	/5Phos/AGTATTTGTAACCGATGGAGTCTACGATTTTACCAGTGGCTGCGTCTATTTAGTGGAGCCTTCCCTATCTTCTTTTCCCCTGTGAAGAACACTAC	TTCC-H1	84-gene
Kit	/5Phos/AGAATTGTATTCACAGAGATTCTACGATTTTACCAGTGGCTGCGTCTATTTAGTGGAGCCTTCCCTATCTTCTTTCATGGCGTTCCTCGCCTCCA	TTCC-H1	84-gene
Kit	/5Phos/GAAGGACTCCTCCTGCTTTATCTACGATTTTACCAGTGGCTGCGTCTATTTAGTGGAGCCTTCCCTATCTTCTTTAGTAGCTCCTACTGTAAACA	TTCC-H1	84-gene
Kit	/5Phos/GGGATTTCCCACAAGCTTTCTCTACGATTTTACCAGTGGCTGCGTCTATTTAGTGGAGCCTTCCCTATCTTCTTTTGCGTTCATACTTTGGAGGA	TTCC-H1	84-gene
Kit	/5Phos/GCTCACTGTCTAGAATTTACTCTACGATTTTACCAGTGGCTGCGTCTATTTAGTGGAGCCTTCCCTATCTTCTTTCTCCAGTTTCCCTGCATGTC	TTCC-H1	84-gene
Lamp5	/5Phos/AGTGATTGTTTTGGGAATGTTCTACGATTTTACCAGTGGCTGCGTCTATTTAGTGGAGCCTCAGCTATCTTCTTTGGCTGGCATTCTGCATGTCT	TCAG-H1	84-gene
Lamp5	/5Phos/CTTTGTAAGTCTACAGCACGTCTACGATTTTACCAGTGGCTGCGTCTATTTAGTGGAGCCTCAGCTATCTTCTTTGTTTAATTTTGATTCTCTGA	TCAG-H1	84-gene
Lamp5	/5Phos/TCTACCACATCCACCATAAATCTACGATTTTACCAGTGGCTGCGTCTATTTAGTGGAGCCTCAGCTATCTTCTTTCATTGTCATAACACTTGTGA	TCAG-H1	84-gene
Lamp5	/5Phos/GTAAAGGAAAGTCACAACACTCTACGATTTTACCAGTGGCTGCGTCTATTTAGTGGAGCCTCAGCTATCTTCTTTACACACTCAGAATGCTCTTT	TCAG-H1	84-gene
Lamp5	/5Phos/GGTGGAGACAGACTTCGGATTCTACGATTTTACCAGTGGCTGCGTCTATTTAGTGGAGCCTCAGCTATCTTCTTTTCCGAGTAAGAACCCTTCTT	TCAG-H1	84-gene
Lamp5	/5Phos/CAAATTACAAGTCCTGAAACTCTACGATTTTACCAGTGGCTGCGTCTATTTAGTGGAGCCTCAGCTATCTTCTTTCATTGGCCTTCTAGACAAGC	TCAG-H1	84-gene
Lamp5	/5Phos/TTGCAGCAGAAACACATCTGTCTACGATTTTACCAGTGGCTGCGTCTATTTAGTGGAGCCTCAGCTATCTTCTTTATTTCCTCCCGGGGCGGCCT	TCAG-H1	84-gene
Lamp5	/5Phos/GAACAAGAAGTGGAAAATCTTCTACGATTTTACCAGTGGCTGCGTCTATTTAGTGGAGCCTCAGCTATCTTCTTTTAATGGTCCAAACCGTGGCA	TCAG-H1	84-gene
Lamp5	/5Phos/AGAACAGGCTGAGATCTCCTTCTACGATTTTACCAGTGGCTGCGTCTATTTAGTGGAGCCTCAGCTATCTTCTTTAATTATGTGGATCTGATCAC	TCAG-H1	84-gene
Lamp5	/5Phos/CAGCTCTCATCACCTCTCTGTCTACGATTTTACCAGTGGCTGCGTCTATTTAGTGGAGCCTCAGCTATCTTCTTTAAGGTTAATAAGTACATCGC	TCAG-H1	84-gene
Lamp5	/5Phos/CCCTTTGATATCATCTCTGATCTACGATTTTACCAGTGGCTGCGTCTATTTAGTGGAGCCTCAGCTATCTTCTTTTGTCCGCAGTGCACATCCAG	TCAG-H1	84-gene
Lamp5	/5Phos/CAGATGATGTAGAACGACAATCTACGATTTTACCAGTGGCTGCGTCTATTTAGTGGAGCCTCAGCTATCTTCTTTTCCTCATCCTGCCCCCAAAC	TCAG-H1	84-gene
Lamp5	/5Phos/TGTCTTGGGGTTCGGGGGGATCTACGATTTTACCAGTGGCTGCGTCTATTTAGTGGAGCCTCAGCTATCTTCTTTAAACCCAGGGATGGAAGGCA	TCAG-H1	84-gene
Lamp5	/5Phos/GGAAACGCTTCCTTTGGGAGTCTACGATTTTACCAGTGGCTGCGTCTATTTAGTGGAGCCTCAGCTATCTTCTTTGGCCCTTGCATTTAGAAAGT	TCAG-H1	84-gene
Lamp5	/5Phos/GCCTCAGCTGGCATACTTACTCTACGATTTTACCAGTGGCTGCGTCTATTTAGTGGAGCCTCAGCTATCTTCTTTCCAGGTGCTTCACTCCCTCG	TCAG-H1	84-gene
Lhx6	/5Phos/ACAAATGGAAAAAAATTGTACGTGCTTGTGGTAGCAAATATGCGTCTATTTAGTGGAGCCTTAGCTATCTTCTTTACACACACGGGGGAACACAC	TTAG-H4	84-gene
Lhx6	/5Phos/GAACTTTCATCTTTTCCCTTCGTGCTTGTGGTAGCAAATATGCGTCTATTTAGTGGAGCCTTAGCTATCTTCTTTATGGGTGACACCCCAGAAGG	TTAG-H4	84-gene
Lhx6	/5Phos/ATTTATCCCAAGCTTATCCTCGTGCTTGTGGTAGCAAATATGCGTCTATTTAGTGGAGCCTTAGCTATCTTCTTTTTATGTTTTCAGGGGATGCC	TTAG-H4	84-gene
Lhx6	/5Phos/TGGGGGGGGCGGAGTTTCCCCGTGCTTGTGGTAGCAAATATGCGTCTATTTAGTGGAGCCTTAGCTATCTTCTTTTGGAGAGAAAAGAGGAAACT	TTAG-H4	84-gene
Lhx6	/5Phos/TGCAAGATGGACTACTTCAGCGTGCTTGTGGTAGCAAATATGCGTCTATTTAGTGGAGCCTTAGCTATCTTCTTTTCAAGAACAAGGAGATCTAC	TTAG-H4	84-gene
Lhx6	/5Phos/AAGGAACAGAGCCCAGAGAACGTGCTTGTGGTAGCAAATATGCGTCTATTTAGTGGAGCCTTAGCTATCTTCTTTTGAGACTACTCACGAGGACC	TTAG-H4	84-gene
Lhx6	/5Phos/AATTCATGGTATGTATGCAGCGTGCTTGTGGTAGCAAATATGCGTCTATTTAGTGGAGCCTTAGCTATCTTCTTTACTCCAGGACAGGACAGGCA	TTAG-H4	84-gene
Lhx6	/5Phos/CCTTGAGCCTTCCTTCCCCCCGTGCTTGTGGTAGCAAATATGCGTCTATTTAGTGGAGCCTTAGCTATCTTCTTTGTTACTTGGTACCCACTCTG	TTAG-H4	84-gene
Lhx6	/5Phos/ACCTCAAGAGGGCCGCCGAGCGTGCTTGTGGTAGCAAATATGCGTCTATTTAGTGGAGCCTTAGCTATCTTCTTTTTACGACACCATGATCGAGA	TTAG-H4	84-gene
Ndnf	/5Phos/TTCATTCACATTTTAGAAATTCTACGATTTTACCAGTGGCTGCGTCTATTTAGTGGAGCCGCCTCTATCTTCTTTAGGGACAAGGAAGGGACTCA	GCCT-H1	84-gene
Ndnf	/5Phos/TGCCGTTTGCAAAATCCTGATCTACGATTTTACCAGTGGCTGCGTCTATTTAGTGGAGCCGCCTCTATCTTCTTTTACCTTCTGACATGAGAAGT	GCCT-H1	84-gene
Ndnf	/5Phos/AAGCAGTAATATTGTTGTAATCTACGATTTTACCAGTGGCTGCGTCTATTTAGTGGAGCCGCCTCTATCTTCTTTCTAAGATCGTATCACCCTCT	GCCT-H1	84-gene
Ndnf	/5Phos/ACCTGCTCTTCAGTTACGGTTCTACGATTTTACCAGTGGCTGCGTCTATTTAGTGGAGCCGCCTCTATCTTCTTTAAGCTTTTGACAAGCTACGT	GCCT-H1	84-gene
Ndnf	/5Phos/CTTTCAACAGAGAAAGACACTCTACGATTTTACCAGTGGCTGCGTCTATTTAGTGGAGCCGCCTCTATCTTCTTTGTTTGTATCAGTTGGAGCTT	GCCT-H1	84-gene
Ndnf	/5Phos/GCCTCCTGGCAAAGCCTTCTTCTACGATTTTACCAGTGGCTGCGTCTATTTAGTGGAGCCGCCTCTATCTTCTTTTAATTTGGGTAAAGATCGAA	GCCT-H1	84-gene
Ndnf	/5Phos/ACATTGATGCTTGCCTAATGTCTACGATTTTACCAGTGGCTGCGTCTATTTAGTGGAGCCGCCTCTATCTTCTTTGAAAGGGTAACAACATGTGT	GCCT-H1	84-gene
Ndnf	/5Phos/TGAAGCAGGTGAGAACCTTGTCTACGATTTTACCAGTGGCTGCGTCTATTTAGTGGAGCCGCCTCTATCTTCTTTCAAATCTTTTAACGGCTTGC	GCCT-H1	84-gene
Ndnf	/5Phos/ATGTGAGAAAAGCAGCTTCCTCTACGATTTTACCAGTGGCTGCGTCTATTTAGTGGAGCCGCCTCTATCTTCTTTGAAATTATATTCAGCTATAG	GCCT-H1	84-gene
Ndnf	/5Phos/ATTTCTTCATGGTTGAGGAATCTACGATTTTACCAGTGGCTGCGTCTATTTAGTGGAGCCGCCTCTATCTTCTTTTAGAGATACACCTAGAAGGT	GCCT-H1	84-gene
Neurod6	/5Phos/GCAGAATGAAGGTCCCAAGACTGATTCCTTTGACTCACATTGCGTCTATTTAGTGGAGCCTTGCCTATCTTCTTTAGGGATGCCAGATGATCAGT	TTGC-H2	84-gene
Neurod6	/5Phos/ATGGCATGGGTACCAGCTCTCTGATTCCTTTGACTCACATTGCGTCTATTTAGTGGAGCCTTGCCTATCTTCTTTCCCTGTGACGTCACTAGCAG	TTGC-H2	84-gene
Neurod6	/5Phos/TAGTGCAGATACACACAGATCTGATTCCTTTGACTCACATTGCGTCTATTTAGTGGAGCCTTGCCTATCTTCTTTCTTTTTAGAGATCAATGAGA	TTGC-H2	84-gene
Neurod6	/5Phos/GATTTGGAAGATCCAAAATGCTGATTCCTTTGACTCACATTGCGTCTATTTAGTGGAGCCTTGCCTATCTTCTTTTGCGACACTCAGCCTGAAAA	TTGC-H2	84-gene
Neurod6	/5Phos/CGTTTGACGAGTCTGTCGTACTGATTCCTTTGACTCACATTGCGTCTATTTAGTGGAGCCTTGCCTATCTTCTTTAAGAACCATGTTAACACTAC	TTGC-H2	84-gene
Neurod6	/5Phos/GTGAGGACCAGAAACAAATTCTGATTCCTTTGACTCACATTGCGTCTATTTAGTGGAGCCTTGCCTATCTTCTTTCAGAAAGTTTGCTAGACAAT	TTGC-H2	84-gene
Neurod6	/5Phos/GAAAGAGCATTAAAAGGGCCCTGATTCCTTTGACTCACATTGCGTCTATTTAGTGGAGCCTTGCCTATCTTCTTTAAAACAAGTTGTCCTTCGAG	TTGC-H2	84-gene
Neurod6	/5Phos/GAGAGGAAGAAGATGAGAATCTGATTCCTTTGACTCACATTGCGTCTATTTAGTGGAGCCTTGCCTATCTTCTTTAGAAGAGGAGGAAGAAGACA	TTGC-H2	84-gene
Neurod6	/5Phos/GACAGGAAGCTAATGCGCGCCTGATTCCTTTGACTCACATTGCGTCTATTTAGTGGAGCCTTGCCTATCTTCTTTGGAAAGGGTCAAGTTCAGGA	TTGC-H2	84-gene
Neurod6	/5Phos/ATTTGCGAAAAGTGGTCCCCCTGATTCCTTTGACTCACATTGCGTCTATTTAGTGGAGCCTTGCCTATCTTCTTTCCTCAATGATGCTCTGGACA	TTGC-H2	84-gene
Neurod6	/5Phos/TGGCCAAAAATTACATCTGGCTGATTCCTTTGACTCACATTGCGTCTATTTAGTGGAGCCTTGCCTATCTTCTTTCAAAATAGAAACTTTACGAC	TTGC-H2	84-gene
Neurod6	/5Phos/AACTTATGCAAAGGTCTTTCCTGATTCCTTTGACTCACATTGCGTCTATTTAGTGGAGCCTTGCCTATCTTCTTTATCTGCTCACGTTCGTCCAA	TTGC-H2	84-gene
Neurod6	/5Phos/AACGCCAGAAGTTTCCTGATCTGATTCCTTTGACTCACATTGCGTCTATTTAGTGGAGCCTTGCCTATCTTCTTTTGGCAGGCTGCTTACAGCTC	TTGC-H2	84-gene
Neurod6	/5Phos/TACTCCACATTCTACCCACCCTGATTCCTTTGACTCACATTGCGTCTATTTAGTGGAGCCTTGCCTATCTTCTTTCCCACCACACAAGGTCACCC	TTGC-H2	84-gene
Neurod6	/5Phos/ACTCTTGATAATTCCAAGTCCTGATTCCTTTGACTCACATTGCGTCTATTTAGTGGAGCCTTGCCTATCTTCTTTCCACTCCCCCAGGGCATGGG	TTGC-H2	84-gene
Neurod6	/5Phos/TGAAAGTACCTCCCCTGAGTCTGATTCCTTTGACTCACATTGCGTCTATTTAGTGGAGCCTTGCCTATCTTCTTTAGTGCATATGAATCCTTCTA	TTGC-H2	84-gene
Neurod6	/5Phos/AATTAACTATAATGGGATATCTGATTCCTTTGACTCACATTGCGTCTATTTAGTGGAGCCTTGCCTATCTTCTTTGGTCCCTTAAGTCCTCCCCC	TTGC-H2	84-gene
Neurod6	/5Phos/ACAATTATGGCATGCATTACCTGATTCCTTTGACTCACATTGCGTCTATTTAGTGGAGCCTTGCCTATCTTCTTTCTTGGACTATGGCAAAAATT	TTGC-H2	84-gene
Neurod6	/5Phos/TGTTCAGGTTGCCCACCGACCTGATTCCTTTGACTCACATTGCGTCTATTTAGTGGAGCCTTGCCTATCTTCTTTTCCCCTTGGGCAGGGTGCCA	TTGC-H2	84-gene
Neurod6	/5Phos/GATGAATTAAATGCAGTTTTCTGATTCCTTTGACTCACATTGCGTCTATTTAGTGGAGCCTTGCCTATCTTCTTTGCCAATCTCTCACTATGCAA	TTGC-H2	84-gene
Neurod6	/5Phos/CTTGTGGGCTGCGTAATTGGCTGATTCCTTTGACTCACATTGCGTCTATTTAGTGGAGCCTTGCCTATCTTCTTTTAATTAAGGCAAAGCAGATG	TTGC-H2	84-gene
Neurod6	/5Phos/TCTCAAAGATTGTGACCATTCTGATTCCTTTGACTCACATTGCGTCTATTTAGTGGAGCCTTGCCTATCTTCTTTTTACTAGTTTCTGAAGTGTG	TTGC-H2	84-gene
Neurod6	/5Phos/CTGTGATTCTCTCTCTCTCTCTGATTCCTTTGACTCACATTGCGTCTATTTAGTGGAGCCTTGCCTATCTTCTTTTCCCTCTTGTCTGTATCACA	TTGC-H2	84-gene
Neurod6	/5Phos/ATTTCTTTCTTGTTTTAGTTCTGATTCCTTTGACTCACATTGCGTCTATTTAGTGGAGCCTTGCCTATCTTCTTTCTCTCTCTTACTGGCAGAAT	TTGC-H2	84-gene
Neurod6	/5Phos/ATTTCAGTTGTACAGTTATGCTGATTCCTTTGACTCACATTGCGTCTATTTAGTGGAGCCTTGCCTATCTTCTTTCACAGCATACTTCAATGTCT	TTGC-H2	84-gene
Neurod6	/5Phos/CAAAAGCTATGCAATTTTCTCTGATTCCTTTGACTCACATTGCGTCTATTTAGTGGAGCCTTGCCTATCTTCTTTTTGGGGATGCACAACGGTAT	TTGC-H2	84-gene
Neurod6	/5Phos/ACTATTCCTCTTCAAGCATTCTGATTCCTTTGACTCACATTGCGTCTATTTAGTGGAGCCTTGCCTATCTTCTTTAGTGTATTCAGTTGGTAACA	TTGC-H2	84-gene
Neurod6	/5Phos/ATAATTTGGGGACAATTAATCTGATTCCTTTGACTCACATTGCGTCTATTTAGTGGAGCCTTGCCTATCTTCTTTTGGGGGAGGTTATCAGTGTC	TTGC-H2	84-gene
Neurod6	/5Phos/CAGGATTTTTCTGTACAGGTCTGATTCCTTTGACTCACATTGCGTCTATTTAGTGGAGCCTTGCCTATCTTCTTTAGCACTTGTTTTGTATTGTT	TTGC-H2	84-gene
Nos1	/5Phos/TCTCGATACAACATCCTGGATCTACGATTTTACCAGTGGCTGCGTCTATTTAGTGGAGCCTTTGCTATCTTCTTTTTCGTGATTACTGTGACAAC	TTTG-H1	84-gene
Nos1	/5Phos/TCTGATAAATAAATAATGAATCTACGATTTTACCAGTGGCTGCGTCTATTTAGTGGAGCCTTTGCTATCTTCTTTGGCATTGTGGTGGTCCCTTG	TTTG-H1	84-gene
Nov	/5Phos/ATTATAGACAAACCGACTCTCTACGATTTTACCAGTGGCTGCGTCTATTTAGTGGAGCCATGCCTATCTTCTTTGTGTCATGAACTTTCTCC	ATGC-H1	84-gene
Npy	/5Phos/TCTTAATGAAGGAAAGCCTAGTGCTGGATGATCGTCCCTGATTCCTTTGACTCACATATGCCTATCTTCTTTACACTGATTTCAGACC	Npy_detection	84-gene
Npy2r	/5Phos/ATTATGAGTAGAGAAGGGAACTGATTCCTTTGACTCACATTGCGTCTATTTAGTGGAGCCACCTCTATCTTCTTTATGCTTGGATTGTAGGTTGA	ACCT-H2	84-gene
Npy2r	/5Phos/GTCTCCAGACTGGCTGTTTACTGATTCCTTTGACTCACATTGCGTCTATTTAGTGGAGCCACCTCTATCTTCTTTTTTGGGTGCCTCCCAGGACT	ACCT-H2	84-gene
Npy2r	/5Phos/TAGATACTGTTTGGATGACACTGATTCCTTTGACTCACATTGCGTCTATTTAGTGGAGCCACCTCTATCTTCTTTATAGCCATTCCTGCTTTAGG	ACCT-H2	84-gene
Npy2r	/5Phos/CACGTCAGTCCTGGAGCTGCCTGATTCCTTTGACTCACATTGCGTCTATTTAGTGGAGCCACCTCTATCTTCTTTTCTGGAGTAAGCTGAGGAAC	ACCT-H2	84-gene
Npy2r	/5Phos/TGACCTTCAAGGCTAAAAAGCTGATTCCTTTGACTCACATTGCGTCTATTTAGTGGAGCCACCTCTATCTTCTTTCATTCACTCGGAGGTGTCTA	ACCT-H2	84-gene
Nr4a2	/5Phos/CGTCAAAGAACTGGAAAGAATCTACGATTTTACCAGTGGCTGCGTCTATTTAGTGGAGCCTAATCTATCTTCTTTAAGACCTTCTCCCAAGCA	TAAT-H1	84-gene
Nrn1	/5Phos/TTTTCCTTCCTCTCTTGTTTCGTGCTTGTGGTAGCAAATATGCGTCTATTTAGTGGAGCCCGAGCTATCTTCTTTGTTCAGGTCCACTGCCTTTA	CGAG-H4	84-gene
Nrn1	/5Phos/CCACTGCACATTTCTCCTCCCGTGCTTGTGGTAGCAAATATGCGTCTATTTAGTGGAGCCCGAGCTATCTTCTTTGTACCTTGTTTTGATCATTT	CGAG-H4	84-gene
Nrn1	/5Phos/CTTCACAGAAAAATAAGAAACGTGCTTGTGGTAGCAAATATGCGTCTATTTAGTGGAGCCCGAGCTATCTTCTTTGACCTCACCTTTTAGTCCGT	CGAG-H4	84-gene
Nrn1	/5Phos/TATGTGGGATAAACTGAGAACGTGCTTGTGGTAGCAAATATGCGTCTATTTAGTGGAGCCCGAGCTATCTTCTTTTGCCAGGAAGGGGCGAAAGA	CGAG-H4	84-gene
Nrn1	/5Phos/AGGATGGGACTTAAGTTGAACGTGCTTGTGGTAGCAAATATGCGTCTATTTAGTGGAGCCCGAGCTATCTTCTTTCAAATGGTTTGACTAAACGT	CGAG-H4	84-gene
Nrn1	/5Phos/GGGAGGATTTCCACAGCTGCCGTGCTTGTGGTAGCAAATATGCGTCTATTTAGTGGAGCCGAGGCTATCTTCTTTCAAGACCGTGTGCACATACT	CGAG-H4	84-gene
Nrn1	/5Phos/GGGAAATCCTGTTTCTCTCTCGTGCTTGTGGTAGCAAATATGCGTCTATTTAGTGGAGCCGAGGCTATCTTCTTTAAACACTCATATGGGATTGT	CGAG-H4	84-gene
Nrn1	/5Phos/TTACCTGGTGCAGGCCGTGACGTGCTTGTGGTAGCAAATATGCGTCTATTTAGTGGAGCCCGAGCTATCTTCTTTATCCTCGCGGTGCAAATAGC	CGAG-H4	84-gene
Nrn1	/5Phos/AACTCTGCGGCAGCAGCAACCGTGCTTGTGGTAGCAAATATGCGTCTATTTAGTGGAGCCCGAGCTATCTTCTTTCATCCAAGGCAGCTTATTCG	CGAG-H4	84-gene
Nrn1	/5Phos/GGGAAATCCTGTTTCTCTCTCGTGCTTGTGGTAGCAAATATGCGTCTATTTAGTGGAGCCCGAGCTATCTTCTTTAAACACTCATATGGGATTGT	CGAG-H4	84-gene
Nrn1	/5Phos/TCAGCCGGTGAATAATCATGCGTGCTTGTGGTAGCAAATATGCGTCTATTTAGTGGAGCCCGAGCTATCTTCTTTGAGTGGTGTCCACGTGGGAA	CGAG-H4	84-gene
Nrn1	/5Phos/ATGAGGGGCCGGTTTCACCTCGTGCTTGTGGTAGCAAATATGCGTCTATTTAGTGGAGCCCGAGCTATCTTCTTTTAAGAGATGCTGCTATGGTC	CGAG-H4	84-gene
Nrsn1	/5Phos/TAAGAAACCCCAAGGTGGTGCTGATTCCTTTGACTCACATTGCGTCTATTTAGTGGAGCCTAGACTATCTTCTTTACGAGTATGCTATTCTCAAA	TAGA-H2	99-gene
Nrsn1	/5Phos/TACATTTAGGCAGCATCTAACTGATTCCTTTGACTCACATTGCGTCTATTTAGTGGAGCCTAGACTATCTTCTTTCAACAATGAGAGTGGGAGTA	TAGA-H2	99-gene
Nrsn1	/5Phos/TGTCCGTTCGTACCTGCTTCCTGATTCCTTTGACTCACATTGCGTCTATTTAGTGGAGCCTAGACTATCTTCTTTAGGTGACAGTGGATGTTATG	TAGA-H2	99-gene
Nrsn1	/5Phos/TTCCAAAGAAGAAAAGTTCCCTGATTCCTTTGACTCACATTGCGTCTATTTAGTGGAGCCTAGACTATCTTCTTTTCTGTGTTTGCCAAGAGCTA	TAGA-H2	99-gene
Ntng1	/5Phos/GCTGTTGAGACCCGCCGTTGTCTACGAGTTTGCAGTCACGTGCGTCTATTTAGTGGAGCCGGGCCTATCTTCTTTGTCACAGACCTGAGGATCAG	GGGC-H3	99-gene
Ntng1	/5Phos/TTGCACGGAAGAGTACTCCATCTACGAGTTTGCAGTCACGTGCGTCTATTTAGTGGAGCCGGGCCTATCTTCTTTCACACGGTCTTGGAAATCAT	GGGC-H3	99-gene
Ntng1	/5Phos/AGACAACATAGTTATTACCTTCTACGAGTTTGCAGTCACGTGCGTCTATTTAGTGGAGCCGGGCCTATCTTCTTTAGCAAAACCATTGAACTCAC	GGGC-H3	99-gene
Ntng1	/5Phos/TTACATGTGCAATAATGAGTTCTACGAGTTTGCAGTCACGTGCGTCTATTTAGTGGAGCCGGGCCTATCTTCTTTTTCTGTGCAATGGGCAACCC	GGGC-H3	99-gene
Ntng1	/5Phos/AGACACGAAGATTGCCAAGATCTACGAGTTTGCAGTCACGTGCGTCTATTTAGTGGAGCCGGGCCTATCTTCTTTAGAGACACTGATTGCATAGA	GGGC-H3	99-gene
Ntng1	/5Phos/TCACTCAGGATTATTGGATGTCTACGAGTTTGCAGTCACGTGCGTCTATTTAGTGGAGCCGGGCCTATCTTCTTTTGAACCCAGAACAGCAAGGA	GGGC-H3	99-gene
Ntng1	/5Phos/CCAGAAGAGGGAAGAGAAAATCTACGAGTTTGCAGTCACGTGCGTCTATTTAGTGGAGCCGGGCCTATCTTCTTTAGAGACCAAGGTTGCTGGTG	GGGC-H3	99-gene
Pax6	/5Phos/CATTTTGGTGTATTATTTGTAAACTGATTCCTTTGACTCACATTGCGTCTATTTAGTGGAGCCTGACCTATCTTCTTTATTTTGGTATCCAAACTTTTATT	TGAC-H2	84-gene
Pcp4	/5Phos/GCTGTTCTGTGGGACCTAGCCTGATTCCTTTGACTCACATTGCGTCTATTTAGTGGAGCCATCCCTATCTTCTTTCCCTGAGCATTGCCTTCTGA	ATCC-H2	84-gene
Pcp4	/5Phos/GCGACCAACGGAAAAGACAACTGATTCCTTTGACTCACATTGCGTCTATTTAGTGGAGCCATCCCTATCTTCTTTGTGAGAGACAAAGTGCCGGA	ATCC-H2	84-gene
Pcp4	/5Phos/TCAGAAAATTCCAGAAGAAACTGATTCCTTTGACTCACATTGCGTCTATTTAGTGGAGCCATCCCTATCTTCTTTTGTGGCCATTCAGTCTCAGT	ATCC-H2	84-gene
Pcp4	/5Phos/CAACCACCATCCATCAAGAACTGATTCCTTTGACTCACATTGCGTCTATTTAGTGGAGCCATCCCTATCTTCTTTCCACCTGAAGACACCAAGTT	ATCC-H2	84-gene
Pcp4	/5Phos/ATGCATGAAGAGAAACCCATCTGATTCCTTTGACTCACATTGCGTCTATTTAGTGGAGCCATCCCTATCTTCTTTCACCCTGCTACAAACCTGAA	ATCC-H2	84-gene
Pde1a	/5Phos/TATCAACCGCTTCAAGATTCTCTACGAGTTTGCAGTCACGTGCGTCTATTTAGTGGAGCCATCGCTATCTTCTTTCTCTTTACCAGATATGATCT	ATCG-H3	84-gene
Pde1a	/5Phos/CAGCTGCCATTCATGATTATTCTACGAGTTTGCAGTCACGTGCGTCTATTTAGTGGAGCCATCGCTATCTTCTTTAATTTTAGCCATGGTCTTTG	ATCG-H3	84-gene
Pde1a	/5Phos/ACATGTCAGGGCATTTTCAGTCTACGAGTTTGCAGTCACGTGCGTCTATTTAGTGGAGCCATCGCTATCTTCTTTTGAAATGGTCTTAGCGACAG	ATCG-H3	84-gene
Pde1a	/5Phos/TCAACAATGGTTGCCCAGTCTCTACGAGTTTGCAGTCACGTGCGTCTATTTAGTGGAGCCATCGCTATCTTCTTTCTCCACTTTGTGATCGGAAG	ATCG-H3	84-gene
Pde1a	/5Phos/TTCGCAGCATTGTCCATGCTTCTACGAGTTTGCAGTCACGTGCGTCTATTTAGTGGAGCCATCGCTATCTTCTTTGCCTGAAGAAAAACCAAAGT	ATCG-H3	84-gene
Pde1a	/5Phos/CTGTCATAGTGACACTCAAGTCTACGAGTTTGCAGTCACGTGCGTCTATTTAGTGGAGCCATCGCTATCTTCTTTTGGTTTGACATATCCTGCAG	ATCG-H3	84-gene
Pde1a	/5Phos/AAGCAAGCGGGGAGCATAGCTCTACGAGTTTGCAGTCACGTGCGTCTATTTAGTGGAGCCATCGCTATCTTCTTTTGATGTATTTGCCTTAAATG	ATCG-H3	84-gene
Pde1a	/5Phos/TGGTTACAGCAAGCACAAAATCTACGAGTTTGCAGTCACGTGCGTCTATTTAGTGGAGCCATCGCTATCTTCTTTTTTGCAGAAGCCTTAGAAGT	ATCG-H3	84-gene
Pde1a	/5Phos/AATGCTTCATACAGGTATCATCTACGAGTTTGCAGTCACGTGCGTCTATTTAGTGGAGCCATCGCTATCTTCTTTACTCAAACTGTGCATTATAT	ATCG-H3	84-gene
Pde1a	/5Phos/ACGACCGCTCAGTGCTTGAGTCTACGAGTTTGCAGTCACGTGCGTCTATTTAGTGGAGCCATCGCTATCTTCTTTGGACGTTGCTATTCTGTACA	ATCG-H3	84-gene
Pde1a	/5Phos/AGGAAATGAATATTTTGGTATCTACGAGTTTGCAGTCACGTGCGTCTATTTAGTGGAGCCATCGCTATCTTCTTTCTACAGACTTATGCAAGAGG	ATCG-H3	84-gene
Pde1a	/5Phos/CCTGATACTCCATGCAGCTGTCTACGAGTTTGCAGTCACGTGCGTCTATTTAGTGGAGCCATCGCTATCTTCTTTGACAGAGCCAAAACTATGTC	ATCG-H3	84-gene
Pde1a	/5Phos/ATGGACCATGGCCCTAATGGTCTACGAGTTTGCAGTCACGTGCGTCTATTTAGTGGAGCCATCGCTATCTTCTTTACTTGGAAGTTGCACTACAG	ATCG-H3	84-gene
Pde1a	/5Phos/AATTGTCATTCCTCTTATAGTCTACGAGTTTGCAGTCACGTGCGTCTATTTAGTGGAGCCATCGCTATCTTCTTTCTGACGGACTCAACAGAGAA	ATCG-H3	84-gene
Pde1a	/5Phos/CAGCTCGTCCACCATGATTGTCTACGAGTTTGCAGTCACGTGCGTCTATTTAGTGGAGCCATCGCTATCTTCTTTTCTTCAAACTACGGGGCAAG	ATCG-H3	84-gene
Pde1a	/5Phos/TGGGAGCTATGCCCCAGACTTCTACGAGTTTGCAGTCACGTGCGTCTATTTAGTGGAGCCATCGCTATCTTCTTTACAAAAGGCTCCGTGTGTGA	ATCG-H3	84-gene
Pde1a	/5Phos/CCTGGTGGACATCATTCAGCTCTACGAGTTTGCAGTCACGTGCGTCTATTTAGTGGAGCCATCGCTATCTTCTTTCTGAAGAGTTTCAAAAACAA	ATCG-H3	84-gene
Pde1a	/5Phos/AAACAACCTGGTGGACATCTACGAGTTTGCAGTCACGTGCGTCTATTTAGTGGAGCCATCGCTATCTTCTTTGGATCTGAAGAGTTTCAA	ATCG-H3	84-gene
Pde1a	/5Phos/ACTGTTTTTGCCATGGTTTTCTACGAGTTTGCAGTCACGTGCGTCTATTTAGTGGAGCCCATGCTATCTTCTTTCATTAGGATCCTGGCC	CATG-H3	84-gene
Penk	/5Phos/GTCTCTTATGGCTATGTTGTTCTACGATTTTACCAGTGGCTGCGTCTATTTAGTGGAGCCGTACCTATCTTCTTTAGTCTTGAAGCTCAGTATTG	GTAC-H1	84-gene
Penk	/5Phos/GTTCCTGAGATAGAGAAAAGTCTACGATTTTACCAGTGGCTGCGTCTATTTAGTGGAGCCGTACCTATCTTCTTTGCGAAAATTACTCGAAAGAA	GTAC-H1	84-gene
Penk	/5Phos/GACACCTTGGCCAACTCCTCTCTACGATTTTACCAGTGGCTGCGTCTATTTAGTGGAGCCGTACCTATCTTCTTTAGAAGGATGCAGATGAGGGA	GTAC-H1	84-gene
Penk	/5Phos/TGGCGTGCACACTGGAATGTTCTACGATTTTACCAGTGGCTGCGTCTATTTAGTGGAGCCGTACCTATCTTCTTTCCCAGGCGACATCAATTTCC	GTAC-H1	84-gene
Penk	/5Phos/TCACTAGAACAGCAGGAAACTCTACGATTTTACCAGTGGCTGCGTCTATTTAGTGGAGCCGTACCTATCTTCTTTAGATAGAATAGTCCCAGGCA	GTAC-H1	84-gene
Penk	/5Phos/GATGTTTCTTGTCACATGCTTCTACGATTTTACCAGTGGCTGCGTCTATTTAGTGGAGCCGTACCTATCTTCTTTTGAGCAACTGCCTTGTCAAT	GTAC-H1	84-gene
Penk	/5Phos/GCGCGGTTCCTGAGGCTTTGTCTACGATTTTACCAGTGGCTGCGTCTATTTAGTGGAGCCGTACCTATCTTCTTTCTTCTCTCCTACAGCCCATG	GTAC-H1	84-gene
Penk	/5Phos/CCATGGAGCCAGAAGAAGAATCTACGATTTTACCAGTGGCTGCGTCTATTTAGTGGAGCCGTACCTATCTTCTTTGAAGATGGACGAGCTATATC	GTAC-H1	84-gene
Penk	/5Phos/GGAAGATGAAGCAAAAGAGCTCTACGATTTTACCAGTGGCTGCGTCTATTTAGTGGAGCCGTACCTATCTTCTTTCTCAAAAGAAGCCCCCAACT	GTAC-H1	84-gene
Plcxd2	/5Phos/ATACCCTCACCATCTTCCTGATTCCTTTGACTCACATTGCGTCTATTTAGTGGAGCCGAAACTATCTTCTTTTCATTGTGTAGGAGTGC	GAAA-H2	84-gene
Plcxd2	/5Phos/TGTCCCTTCTACAAGCACTGATTCCTTTGACTCACATTGCGTCTATTTAGTGGAGCCGGCCCTATCTTCTTTGTTCTCATTTTCTACCAC	GGCC-H2	84-gene
Plp1	/5Phos/AAGATCAAGGAAGGTGAAATCTGATTCCTTTGACTCACATTGCGTCTATTTAGTGGAGCCATAACTATCTTCTTTGGACATGTAAGAAACCAATC	ATAA-H2	84-gene
Plp1	/5Phos/ACAAAAATATTTGAAATTGTCTGATTCCTTTGACTCACATTGCGTCTATTTAGTGGAGCCATAACTATCTTCTTTGAAACTGGGCAGAAAGCATC	ATAA-H2	84-gene
Plp1	/5Phos/CTTTGATGCACAAAACCAAGCTGATTCCTTTGACTCACATTGCGTCTATTTAGTGGAGCCATAACTATCTTCTTTGTAGGAGTCAAATACATTCT	ATAA-H2	84-gene
Plp1	/5Phos/GACCACCTGTCAGTCTATTGCTGATTCCTTTGACTCACATTGCGTCTATTTAGTGGAGCCATAACTATCTTCTTTTACATTTACTTCAATACCTG	ATAA-H2	84-gene
Plp1	/5Phos/CAGGACTATGAGTATCTCATCTGATTCCTTTGACTCACATTGCGTCTATTTAGTGGAGCCATAACTATCTTCTTTCCTATTTCTCCAAAAACTAC	ATAA-H2	84-gene
Pnoc	/5Phos/CAAAGAATACACTTAAATATTCTACGAGTTTGCAGTCACGTGCGTCTATTTAGTGGAGCCTTGGCTATCTTCTTTCAGCAAAATCATCCACTGCA	TTGG-H3	99-gene
Pnoc	/5Phos/GTTCAATATCGACTGCTGTCTCTACGAGTTTGCAGTCACGTGCGTCTATTTAGTGGAGCCTTGGCTATCTTCTTTCCAATTGGAGTAGCTGACCA	TTGG-H3	99-gene
Pnoc	/5Phos/TTAGCTGTGTAAAAATCCAGTCTACGAGTTTGCAGTCACGTGCGTCTATTTAGTGGAGCCTTGGCTATCTTCTTTCCATGTAACACTAAACTCAG	TTGG-H3	99-gene
Pnoc	/5Phos/GGCAGGTTGGGCCAGAGGAATCTACGAGTTTGCAGTCACGTGCGTCTATTTAGTGGAGCCTTGGCTATCTTCTTTAGCTTCCAGGTGATGGGGCT	TTGG-H3	99-gene
Pnoc	/5Phos/CTCGAAGCTCCAGACCCAGCTCTACGAGTTTGCAGTCACGTGCGTCTATTTAGTGGAGCCTTGGCTATCTTCTTTCCAGCTACTATTAGAGGCCA	TTGG-H3	99-gene
Pnoc	/5Phos/GAGCAAGGGCTGGAGAGGAGTCTACGAGTTTGCAGTCACGTGCGTCTATTTAGTGGAGCCTTGGCTATCTTCTTTAAATGGCAGTGTGCGCCTAT	TTGG-H3	99-gene
Pnoc	/5Phos/GACACGAACATACTGACGGCTCTACGAGTTTGCAGTCACGTGCGTCTATTTAGTGGAGCCTTGGCTATCTTCTTTTTGGCAAAAGGAGATGCTGG	TTGG-H3	99-gene
Pnoc	/5Phos/AGAGCTGGAAACTCATAGGCTCTACGAGTTTGCAGTCACGTGCGTCTATTTAGTGGAGCCTTGGCTATCTTCTTTCTTTGAGAGCCACATCTCCC	TTGG-H3	99-gene
Pnoc	/5Phos/GAGGAACATGAAATCAGACCTCTACGAGTTTGCAGTCACGTGCGTCTATTTAGTGGAGCCTTGGCTATCTTCTTTCCTCTCATAGGGCCAGGTGA	TTGG-H3	99-gene
Pnoc	/5Phos/CTGAGCACCCACAGCACCTCTCTACGAGTTTGCAGTCACGTGCGTCTATTTAGTGGAGCCTTGGCTATCTTCTTTATTCCTCCCTCCCCGAGGCA	TTGG-H3	99-gene
Pnoc	/5Phos/GTCCGGAGCTTGGTGCAAGTTCTACGAGTTTGCAGTCACGTGCGTCTATTTAGTGGAGCCTTGGCTATCTTCTTTACCTGAAGAGAATGCCGCGT	TTGG-H3	99-gene
Pnoc	/5Phos/TCAGCTGCTCTTTACCAGCCTCTACGAGTTTGCAGTCACGTGCGTCTATTTAGTGGAGCCTTGGCTATCTTCTTTCTGCTGACCCAGAGCTTGTG	TTGG-H3	99-gene
Pnoc	/5Phos/TGCACCAAAGTCATGGCCAGTCTACGAGTTTGCAGTCACGTGCGTCTATTTAGTGGAGCCTTGGCTATCTTCTTTCCCGCCCTCTCTGGACTGTA	TTGG-H3	99-gene
Pnoc	/5Phos/TTAAAGACGTGCATCCTCCATCTACGAGTTTGCAGTCACGTGCGTCTATTTAGTGGAGCCTTGGCTATCTTCTTTCAGCTCCAGACAGCTTCAAC	TTGG-H3	99-gene
Pnoc	/5Phos/CTGCTCAGCCTGCTCTCCAGTCTACGAGTTTGCAGTCACGTGCGTCTATTTAGTGGAGCCTTGGCTATCTTCTTTTCCTCTTTTGTGACGTTCTG	TTGG-H3	99-gene
Pnoc	/5Phos/CAGCGTCAGCCTCCCGATTCTCTACGAGTTTGCAGTCACGTGCGTCTATTTAGTGGAGCCTTGGCTATCTTCTTTTGAGAGAACCCTGAAACGGA	TTGG-H3	99-gene
Pnoc	/5Phos/CAAGTCTGAACGCGGAGCAGTCTACGAGTTTGCAGTCACGTGCGTCTATTTAGTGGAGCCTTGGCTATCTTCTTTGATGGGAGGCTGGCATGTCA	TTGG-H3	99-gene
Pnoc	/5Phos/TGATCGGGAGTCCAGGTGAATCTACGAGTTTGCAGTCACGTGCGTCTATTTAGTGGAGCCTTGGCTATCTTCTTTGGCAGCTGAGGGATCCTAGC	TTGG-H3	99-gene
Prkca	/5Phos/TAAGAACCCCCTTTTTCTAACGTGCTTGTGGTAGCAAATATGCGTCTATTTAGTGGAGCCTACACTATCTTCTTTCGCCTATCCAGCCCACTTTG	TACA-H4	99-gene
Prkca	/5Phos/TACTTTTTTATAGAGGACTTCGTGCTTGTGGTAGCAAATATGCGTCTATTTAGTGGAGCCTACACTATCTTCTTTTGGGTATCCTGGGCTATTTG	TACA-H4	99-gene
Prkca	/5Phos/GTTAGGAAACTGGTTTTAAACGTGCTTGTGGTAGCAAATATGCGTCTATTTAGTGGAGCCTACACTATCTTCTTTCCACACTAACATGACAGAGT	TACA-H4	99-gene
Prkca	/5Phos/TAAAGAGCAGGGTTTGAGTGCGTGCTTGTGGTAGCAAATATGCGTCTATTTAGTGGAGCCTACACTATCTTCTTTGAAGCAGAAGTCAACACCAT	TACA-H4	99-gene
Prkca	/5Phos/ATTTGAACTGAAGCAACCAACGTGCTTGTGGTAGCAAATATGCGTCTATTTAGTGGAGCCTACACTATCTTCTTTGCTACAGGGAAACATCTGCC	TACA-H4	99-gene
Prkca	/5Phos/TATCAAAAACACTGTACTCACGTGCTTGTGGTAGCAAATATGCGTCTATTTAGTGGAGCCTACACTATCTTCTTTCCATCTTGGTAACCTAGCCT	TACA-H4	99-gene
Prkca	/5Phos/TGTGTGCATATGGACACCCACGTGCTTGTGGTAGCAAATATGCGTCTATTTAGTGGAGCCTACACTATCTTCTTTGGTGAGAGAACTCCTTTCTG	TACA-H4	99-gene
Prkca	/5Phos/CTCTTGGGGACAGCTGAATACGTGCTTGTGGTAGCAAATATGCGTCTATTTAGTGGAGCCTACACTATCTTCTTTAAGTTCCTTTATCACCCCTT	TACA-H4	99-gene
Prkca	/5Phos/TGCTGATATCAACTCAAAGACGTGCTTGTGGTAGCAAATATGCGTCTATTTAGTGGAGCCTACACTATCTTCTTTTGTAGGATCAAGATACTTTA	TACA-H4	99-gene
Prkca	/5Phos/ACAGTTTAAGAAGGAAAGAACGTGCTTGTGGTAGCAAATATGCGTCTATTTAGTGGAGCCTACACTATCTTCTTTTCATAGCACAACCATAGTGC	TACA-H4	99-gene
Prkca	/5Phos/GGTTCTCGTATGTCAACCCCCGTGCTTGTGGTAGCAAATATGCGTCTATTTAGTGGAGCCTACACTATCTTCTTTAGACCAATCTGATTTTGAAG	TACA-H4	99-gene
Prkca	/5Phos/CAACCTGGACAGAGTGAAACCGTGCTTGTGGTAGCAAATATGCGTCTATTTAGTGGAGCCTACACTATCTTCTTTGACAGAAAGCAACCATCCAA	TACA-H4	99-gene
Prkca	/5Phos/TGAATGTTCACAAGCAGTGTCGTGCTTGTGGTAGCAAATATGCGTCTATTTAGTGGAGCCTACACTATCTTCTTTGAAATGTGACACCTGCGACA	TACA-H4	99-gene
Pthlh	/5Phos/CCTGTCACTGTTACCATAATCTGATTCCTTTGACTCACATTGCGTCTATTTAGTGGAGCCCATTCTATCTTCTTTCCAAGGCTAATCCAATTATT	CATT-H2	84-gene
Pthlh	/5Phos/CCCCGACGCCTATGTAAAACCTGATTCCTTTGACTCACATTGCGTCTATTTAGTGGAGCCCATTCTATCTTCTTTCACAGCAACGCGCCACGCAT	CATT-H2	84-gene
Pthlh	/5Phos/TATTCCTGCTCAGCTACTCCCTGATTCCTTTGACTCACATTGCGTCTATTTAGTGGAGCCCATTCTATCTTCTTTTCAGCAGTGGAGTGTCCTGG	CATT-H2	84-gene
Pthlh	/5Phos/ACCTGCTCCCAACACCAAAACTGATTCCTTTGACTCACATTGCGTCTATTTAGTGGAGCCCATTCTATCTTCTTTGAGGTGTCCCCCAACTCCAA	CATT-H2	84-gene
Pthlh	/5Phos/TTACAGGATTTTGTAATAGTCTGATTCCTTTGACTCACATTGCGTCTATTTAGTGGAGCCCATTCTATCTTCTTTGAAGATCTTCCAAGGACACG	CATT-H2	84-gene
Pvalb	/5Phos/CAGATGCCAGAGACTTGTCTTCTACGAGTTTGCAGTCACGTGCGTCTATTTAGTGGAGCCGACTCTATCTTCTTTCATTCTGAAGGGCTTCTCCT	GACT-H3	84-gene
Pvalb	/5Phos/ATGGGGACGGCAAGATTGGGTCTACGAGTTTGCAGTCACGTGCGTCTATTTAGTGGAGCCGACTCTATCTTCTTTTCTGGCCGCTGGAGACAAGG	GACT-H3	84-gene
Pvalb	/5Phos/CAGTTTGTTTGTGTTATTTTTCTACGAGTTTGCAGTCACGTGCGTCTATTTAGTGGAGCCGACTCTATCTTCTTTGGCCCTCCTGAGTTTCTGTT	GACT-H3	84-gene
Pvalb	/5Phos/ACCCAGGCCTGGCAGGGTGTTCTACGAGTTTGCAGTCACGTGCGTCTATTTAGTGGAGCCGACTCTATCTTCTTTGGACACCACCTGTAGGGAGG	GACT-H3	84-gene
Pvalb	/5Phos/CGTCCATCTTAAAGATACAGTCTACGAGTTTGCAGTCACGTGCGTCTATTTAGTGGAGCCGACTCTATCTTCTTTAGGAGATGGGGGTGATGGAT	GACT-H3	84-gene
Pvalb	/5Phos/CGACCACAAAAAGTTCTTCCTCTACGAGTTTGCAGTCACGTGCGTCTATTTAGTGGAGCCGACTCTATCTTCTTTTTTGCTGCTGCAGACTCCTT	GACT-H3	84-gene
Pvalb	/5Phos/CACCTCTCCATCCCCAACGCTCTACGAGTTTGCAGTCACGTGCGTCTATTTAGTGGAGCCGACTCTATCTTCTTTCGCTGACTGCTTGGGTCCCC	GACT-H3	84-gene
Pvalb	/5Phos/TTCTGGAAATGCTGGAGAAATCTACGAGTTTGCAGTCACGTGCGTCTATTTAGTGGAGCCGACTCTATCTTCTTTGCCCTCGGATGACGCCATTC	GACT-H3	84-gene
Pvalb	/5Phos/AGTAGAAAAAGTGAGATAAGTCTACGAGTTTGCAGTCACGTGCGTCTATTTAGTGGAGCCGACTCTATCTTCTTTTTTTAGGGCAGTGGGGGTAT	GACT-H3	84-gene
Pvalb	/5Phos/AGTCCTTCAGGACTAGCTAGTCTACGAGTTTGCAGTCACGTGCGTCTATTTAGTGGAGCCGACTCTATCTTCTTTGAAGGGAAGGGAAGGGGTTG	GACT-H3	84-gene
Pvalb	/5Phos/AACCCGGATGAGGTGATCTACGAGTTTGCAGTCACGTGCGTCTATTTAGTGGAGCCGACTCTATCTTCTTTTGGGCCTGAAGAAAAAG	GACT-H3	84-gene
Pvrl3	/5Phos/GAAGTGATCAAAAGGTTATCTCTACGATTTTACCAGTGGCTGCGTCTATTTAGTGGAGCCAATTCTATCTTCTTTATCAAATTCCCTTGGTCAAA	AATT-H1	84-gene
Qrfpr	/5Phos/CCTTCTCCCCAGGACAGAAGCTGATTCCTTTGACTCACATTGCGTCTATTTAGTGGAGCCCGGACTATCTTCTTTTTATTGCATAGTAAGAGAAA	CGGA-H2	84-gene
Qrfpr	/5Phos/ACGTTGATGTCAAATTGTGTCTGATTCCTTTGACTCACATTGCGTCTATTTAGTGGAGCCCGGACTATCTTCTTTAGACTTATTCAGCGATGCCA	CGGA-H2	84-gene
Qrfpr	/5Phos/TGGCACTCAGTGATCTGCTCCTGATTCCTTTGACTCACATTGCGTCTATTTAGTGGAGCCCGGACTATCTTCTTTCAACATCTTCATCTGCTCTC	CGGA-H2	84-gene
Qrfpr	/5Phos/TAAGTATGACTTCCTCTATGCTGATTCCTTTGACTCACATTGCGTCTATTTAGTGGAGCCCGGACTATCTTCTTTCACGTACAACGCCTCGAGAT	CGGA-H2	84-gene
Qrfpr	/5Phos/ATGATGGTTGAGTACAGTAACTGATTCCTTTGACTCACATTGCGTCTATTTAGTGGAGCCCGGACTATCTTCTTTCACCTTTCCATGTTGTTCAC	CGGA-H2	84-gene
Rab3c	/5Phos/GGTAGGCTGTGGGCTCTGATCTGATTCCTTTGACTCACATTGCGTCTATTTAGTGGAGCCCGTCCTATCTTCTTTGTACAAAAAAGTTGGGATAT	CGTC-H2	84-gene
Rab3c	/5Phos/TAGACAAGGGGACATAGTCCCTGATTCCTTTGACTCACATTGCGTCTATTTAGTGGAGCCCGTCCTATCTTCTTTAAGGGGGAGTCAGGCAGAAT	CGTC-H2	84-gene
Rab3c	/5Phos/TGATCCCGTCGCTTGGAATCCTGATTCCTTTGACTCACATTGCGTCTATTTAGTGGAGCCCGTCCTATCTTCTTTCAGCTCTTTTCCAATAAGTG	CGTC-H2	84-gene
Rab3c	/5Phos/ACTCCTTTTACAACAGAAAACTGATTCCTTTGACTCACATTGCGTCTATTTAGTGGAGCCCGTCCTATCTTCTTTAGGTTACGGGGTGGGTGAAC	CGTC-H2	84-gene
Rasgrf2	/5Phos/AGCTCCCGTGCCAACTCTACGATTTTACCAGTGGCTGCGTCTATTTAGTGGAGCCCACACTATCTTCTTTATGAATTATGCCGACATC	CACA-H1	84-gene
Rbp4	/5Phos/AGTCACTGACTCTGTTCACATCTACGAGTTTGCAGTCACGTGCGTCTATTTAGTGGAGCCGTCCCTATCTTCTTTCATCGTCCAAAGTACATGAG	GTCC-H3	99-gene
Rbp4	/5Phos/ACAATGGTTACTGTCAAAGCTCTACGAGTTTGCAGTCACGTGCGTCTATTTAGTGGAGCCGTCCCTATCTTCTTTGCAGTACAGATGGATTGAAC	GTCC-H3	99-gene
Rbp4	/5Phos/CTGAGCCCAGAGACACGGAGTCTACGAGTTTGCAGTCACGTGCGTCTATTTAGTGGAGCCGTCCCTATCTTCTTTTTTCTCGTGACCCCAATGGC	GTCC-H3	99-gene
Rbp4	/5Phos/GAATCTGGATGGCACCTGTGTCTACGAGTTTGCAGTCACGTGCGTCTATTTAGTGGAGCCGTCCCTATCTTCTTTCAGTACTCCTGCCGCCTGCA	GTCC-H3	99-gene
Rbp4	/5Phos/CCACTGGATCATCGACACGGTCTACGAGTTTGCAGTCACGTGCGTCTATTTAGTGGAGCCGTCCCTATCTTCTTTCTCCAGCGAGGAAACGATGA	GTCC-H3	99-gene
Rbp4	/5Phos/CTTTCACAGACACTGAAGATTCTACGAGTTTGCAGTCACGTGCGTCTATTTAGTGGAGCCGTCCCTATCTTCTTTGTGTGCAGACATGGTGGGCA	GTCC-H3	99-gene
Reln	/5Phos/TCCCGCTAACTTCCCCCCGCTCTACGAGTTTGCAGTCACGTGCGTCTATTTAGTGGAGCCCTGCCTATCTTCTTTTAACTTCGGGAGCCTCGGTC	CTGC-H3	84-gene
Reln	/5Phos/AAGCACCTTCTTTGATGGCTTCTACGAGTTTGCAGTCACGTGCGTCTATTTAGTGGAGCCAAGGCTATCTTCTTTTACCATGTTACAATTTCAAC	AAGG-H3	84-gene
Reln	/5Phos/GAACAAGGAGCTCCCACAGATCTACGAGTTTGCAGTCACGTGCGTCTATTTAGTGGAGCCAATACTATCTTCTTTCACTGGCCCAGCAGCTGTGT	AATA-H3	84-gene
Reln	/5Phos/CTGGAGAAAATTAGAGCCCCTCTACGAGTTTGCAGTCACGTGCGTCTATTTAGTGGAGCCACATCTATCTTCTTTATACCGCTGATTGGATTCAG	ACAT-H3	84-gene
Reln	/5Phos/GTGAGGTGTATGAGGCCTGCTCTACGAGTTTGCAGTCACGTGCGTCTATTTAGTGGAGCCGCACCTATCTTCTTTACAGGACAGCCTGCGAGTGG	GCAC-H3	84-gene
Reln	/5Phos/TTATATGCAAAGATTGAAGGTCTACGAGTTTGCAGTCACGTGCGTCTATTTAGTGGAGCCACGCCTATCTTCTTTCTCATGAAAACGATATCATC	ACGC-H3	84-gene
Reln	/5Phos/GTCTTTGGTTTCTGTGGTCATCTACGAGTTTGCAGTCACGTGCGTCTATTTAGTGGAGCCAGAGCTATCTTCTTTTATTCTTCCTATAAGGTTCC	AGAG-H3	84-gene
Reln	/5Phos/CCCAGCTTGTGAGATGGCATTCTACGAGTTTGCAGTCACGTGCGTCTATTTAGTGGAGCCAGCCCTATCTTCTTTTGTGACCCAGGATTTTCTGG	AGCC-H3	84-gene
Reln	/5Phos/GCCATTGATGAGATTGTCATTCTACGAGTTTGCAGTCACGTGCGTCTATTTAGTGGAGCCAGGACTATCTTCTTTCCCAAGGAGAAGACGTGTGG	AGGA-H3	84-gene
Reln	/5Phos/CTATGAACCAAATGAGTGTGTCTACGAGTTTGCAGTCACGTGCGTCTATTTAGTGGAGCCAGTTCTATCTTCTTTGAAGCCAGCTTTCGATTACC	AGTT-H3	84-gene
Reln	/5Phos/TGCAGTAACTCGAGATCTGATCTACGAGTTTGCAGTCACGTGCGTCTATTTAGTGGAGCCATACCTATCTTCTTTAAGTCAGATGGAGACCGGTT	ATAC-H3	84-gene
Reln	/5Phos/AGACTTGTTCAGTTTTATATTCTACGAGTTTGCAGTCACGTGCGTCTATTTAGTGGAGCCATGTCTATCTTCTTTCACTGGACACCAGGAATATC	ATGT-H3	84-gene
Reln	/5Phos/GATCTAGATTGCACCAATACTCTACGAGTTTGCAGTCACGTGCGTCTATTTAGTGGAGCCGAAGCTATCTTCTTTTAAGAATGCTTATTTCCAGA	GAAG-H3	84-gene
Reln	/5Phos/TAATGGTAAGAAAGAAGAAATCTACGAGTTTGCAGTCACGTGCGTCTATTTAGTGGAGCCCAGACTATCTTCTTTAGACTCTGGCAACCGTACAA	CAGA-H3	84-gene
Reln	/5Phos/CACCTGGCACCTGCTGCTGCTCTACGAGTTTGCAGTCACGTGCGTCTATTTAGTGGAGCCCCAGCTATCTTCTTTTTCTCAAGGGACTTTGGAGC	CCAG-H3	84-gene
Reln	/5Phos/GAACTGGCTGACTGTGAGCGTCTACGAGTTTGCAGTCACGTGCGTCTATTTAGTGGAGCCCCGTCTATCTTCTTTAACCGAGCCCCCTCCAACCA	CCGT-H3	84-gene
Reln	/5Phos/TCTACCTTGGCCCTGGATGTTCTACGAGTTTGCAGTCACGTGCGTCTATTTAGTGGAGCCCGACCTATCTTCTTTGCAGTGGGCAATTGACAATT	CGAC-H3	84-gene
Reln	/5Phos/CATGCTTAAATAAAAAATTATCTACGAGTTTGCAGTCACGTGCGTCTATTTAGTGGAGCCCTCTCTATCTTCTTTGCTGAACCATGCTAAAAGCC	CTCT-H3	84-gene
Reln	/5Phos/AAGAATGGACTAGAATCACCTCTACGAGTTTGCAGTCACGTGCGTCTATTTAGTGGAGCCAAGGCTATCTTCTTTCTATTATACTGGGGACTTCG	AAGG-H3	84-gene
Reln	/5Phos/GTATTCCAATGATAATGGGATCTACGAGTTTGCAGTCACGTGCGTCTATTTAGTGGAGCCAAGGCTATCTTCTTTAATGAGGGGCTTGTTGTTCA	AAGG-H3	84-gene
Reln	/5Phos/TACCCCAGAGAGGTCTCACTTCTACGAGTTTGCAGTCACGTGCGTCTATTTAGTGGAGCCAAGGCTATCTTCTTTCTCCGATTTATAGCGAAAGG	AAGG-H3	84-gene
Reln	/5Phos/GTTTCCGGGGTGGAGCGTGCTCTACGAGTTTGCAGTCACGTGCGTCTATTTAGTGGAGCCAAGGCTATCTTCTTTTCATCAGCAATGGGCTCGTG	AAGG-H3	84-gene
Reln	/5Phos/TGAATCAGCAAGAGTCACTCTACGAGTTTGCAGTCACGTGCGTCTATTTAGTGGAGCCATATCTATCTTCTTTCCTAGTTACATTAAAGATAATTT	ATAT-H3	84-gene
Rgs10	/5Phos/AGCTCAAGCAGCGGCCACCATCTACGATTTTACCAGTGGCTGCGTCTATTTAGTGGAGCCCACCCTATCTTCTTTATATCCATGACGGAGATGGG	CCAC-H1	84-gene
Rgs10	/5Phos/CAGAGATTCAGGGAGTTTCTTCTACGATTTTACCAGTGGCTGCGTCTATTTAGTGGAGCCCACCCTATCTTCTTTTGGAAGACCCAGAAGGGGTG	CCAC-H1	84-gene
Rgs10	/5Phos/AACGGAGGACAGGAAGCAGATCTACGATTTTACCAGTGGCTGCGTCTATTTAGTGGAGCCCACCCTATCTTCTTTGCGTGTGAAGATTTCAAGAA	CCAC-H1	84-gene
Rgs10	/5Phos/CACTGAAAAGATTCTGGAAGTCTACGATTTTACCAGTGGCTGCGTCTATTTAGTGGAGCCCACCCTATCTTCTTTGTGGAGGGGCAGTCTCGGCT	CCAC-H1	84-gene
Rgs10	/5Phos/CTTCAATCTCATGAAGTATGTCTACGATTTTACCAGTGGCTGCGTCTATTTAGTGGAGCCCACCCTATCTTCTTTCAAAAGCTCCAGGACCAGAT	CCAC-H1	84-gene
Rgs10	/5Phos/AGGGATGGACTCTTAGGACTTCTACGATTTTACCAGTGGCTGCGTCTATTTAGTGGAGCCCACCCTATCTTCTTTCCTTCACCCCAGCGAAGGAG	CCAC-H1	84-gene
Rgs10	/5Phos/CTTCCCTCTGGATATGTGTATCTACGATTTTACCAGTGGCTGCGTCTATTTAGTGGAGCCCACCCTATCTTCTTTAGGACTGGAGTGTGCTAGAC	CCAC-H1	84-gene
Rgs10	/5Phos/TCCATTAAAAACAAAAGTAGTCTACGATTTTACCAGTGGCTGCGTCTATTTAGTGGAGCCCACCCTATCTTCTTTCCTCTGCATGATGCTAATCT	CCAC-H1	84-gene
Rgs10	/5Phos/GACACTCAGCCTTTCAATCCTCTACGATTTTACCAGTGGCTGCGTCTATTTAGTGGAGCCCACCCTATCTTCTTTATGAGATTCTGCCAATACTG	CCAC-H1	84-gene
Rgs10	/5Phos/ACTGAGGAAGAGGAAGAATCTACGATTTTACCAGTGGCTGCGTCTATTTAGTGGAGCCGTCACTATCTTCTTTTTTCTGAAACCCAAGCGA	GTCA-H1	84-gene
Rgs12	/5Phos/AAGATGTTGGGGAGGAGGATCTGATTCCTTTGACTCACATTGCGTCTATTTAGTGGAGCCCTACCTATCTTCTTTATCAGGACGATCCCTGAATG	CTAC-H2	84-gene
Rgs12	/5Phos/TCTCGAGGGAAAGTGTCCACCTGATTCCTTTGACTCACATTGCGTCTATTTAGTGGAGCCCTACCTATCTTCTTTTCCTAGAGGAGAGGGATCCT	CTAC-H2	84-gene
Rgs12	/5Phos/ACCTCCAGGTTCTGACTCTACTGATTCCTTTGACTCACATTGCGTCTATTTAGTGGAGCCCTACCTATCTTCTTTCAGGACCTCCAAGACCAGGT	CTAC-H2	84-gene
Rgs12	/5Phos/GCTGGTCCTGTGAATGTGCCCTGATTCCTTTGACTCACATTGCGTCTATTTAGTGGAGCCCTACCTATCTTCTTTAGACAGATATTCCACGTTGA	CTAC-H2	84-gene
Rgs12	/5Phos/GTTAGGGATGCTACTCTAGTCTGATTCCTTTGACTCACATTGCGTCTATTTAGTGGAGCCCTACCTATCTTCTTTTGGGGACAGTGTGACCGAGT	CTAC-H2	84-gene
Rgs4	/5Phos/GATATTTGTGTATGCATATGCTGATTCCTTTGACTCACATTGCGTCTATTTAGTGGAGCCCTCACTATCTTCTTTCGGACTCTCAATGTTTAGGT	CTCA-H2	84-gene
Rgs4	/5Phos/GGACTACTGCTTAGGTGAGGCTGATTCCTTTGACTCACATTGCGTCTATTTAGTGGAGCCCTCACTATCTTCTTTTTGCTGCCTAGCCCTACCAA	CTCA-H2	84-gene
Rgs4	/5Phos/CTTTGAGAGCACACACACATCTGATTCCTTTGACTCACATTGCGTCTATTTAGTGGAGCCCTCACTATCTTCTTTCATTCTTCTAAAAGTACTGC	CTCA-H2	84-gene
Rgs4	/5Phos/GAAGTCAAGAAATGGGCTGACTGATTCCTTTGACTCACATTGCGTCTATTTAGTGGAGCCCTCACTATCTTCTTTGCCAGAGGGTAAGCCAAGAA	CTCA-H2	84-gene
Rgs4	/5Phos/TCATTCTGAATGAGAAGTAACTGATTCCTTTGACTCACATTGCGTCTATTTAGTGGAGCCCTCACTATCTTCTTTTCACAAATAGGTCTGGAAAG	CTCA-H2	84-gene
Rgs4	/5Phos/AACTAAGTCCCAAAGCCAAGCTGATTCCTTTGACTCACATTGCGTCTATTTAGTGGAGCCCTCACTATCTTCTTTGAAGATCAAGTCACCTTCTA	CTCA-H2	84-gene
Rgs4	/5Phos/CTTAAGGGTGAGCAAGTTTCCTGATTCCTTTGACTCACATTGCGTCTATTTAGTGGAGCCCTCACTATCTTCTTTTTTAAATTTTCCCAAGTCTC	CTCA-H2	84-gene
Rgs4	/5Phos/TCCCTCTGCTGATGGCCTTCCTGATTCCTTTGACTCACATTGCGTCTATTTAGTGGAGCCCTCACTATCTTCTTTCACTACTGGCACTTTTTAAG	CTCA-H2	84-gene
Rgs4	/5Phos/ATGCCTACATCTGTAAAGCACTGATTCCTTTGACTCACATTGCGTCTATTTAGTGGAGCCCTCACTATCTTCTTTCTGCCGTGGTTCTAAGCTAC	CTCA-H2	84-gene
Rgs4	/5Phos/TGTTATACACCCCATCCATGCTGATTCCTTTGACTCACATTGCGTCTATTTAGTGGAGCCCTCACTATCTTCTTTCAGTGTTCCTAACTCCTTTT	CTCA-H2	84-gene
Rorb	/5Phos/AAAAGAGTTTTCTATTACTTCTGATTCCTTTGACTCACATTGCGTCTATTTAGTGGAGCCAAATCTATCTTCTTTGCAGCACTCCCTAACAACTA	AAAT-H2	84-gene
Rorb	/5Phos/CCTTTCTCTTAATTGTACCTCTGATTCCTTTGACTCACATTGCGTCTATTTAGTGGAGCCAAATCTATCTTCTTTCAAATCTGTGACACTTTCTC	AAAT-H2	84-gene
Rorb	/5Phos/ATGAACTTCTTTTTCTTCTTCTGATTCCTTTGACTCACATTGCGTCTATTTAGTGGAGCCAAATCTATCTTCTTTGGCTTAAGGCAGAAAATTGA	AAAT-H2	84-gene
Rorb	/5Phos/AACTTCACTTTGGTGGTTATCTGATTCCTTTGACTCACATTGCGTCTATTTAGTGGAGCCAAATCTATCTTCTTTTGGAATCCAATTCTGAATGA	AAAT-H2	84-gene
Rorb	/5Phos/CTGTACCCAACTTGTTTACCCTGATTCCTTTGACTCACATTGCGTCTATTTAGTGGAGCCAAATCTATCTTCTTTACCTATCTATGACCTCACAT	AAAT-H2	84-gene
Rorb	/5Phos/TAGTATTTTATGATGACCGATTCTGATTCCTTTGACTCACATTGCGTCTATTTAGTGGAGCCCCGGCTATCTTCTTTCCAAATATGACTTTAAAAGGC	CCGG-H2	84-gene
Rprm	/5Phos/AGCAACGCAAACCTGTCCGTGCTTGTGGTAGCAAATATGCGTCTATTTAGTGGAGCCTTGTCTATCTTCTTTCACCATCACGGACCG	TTGT-H4	84-gene
Satb1	/5Phos/ACATTAATGCCTCCATTTATCTGATTCCTTTGACTCACATTGCGTCTATTTAGTGGAGCCCTGTCTATCTTCTTTGCCAGAGAACAATACTATGA	CTGT-H2	84-gene
Satb1	/5Phos/GTTCACTCAGACAAACCTTCCTGATTCCTTTGACTCACATTGCGTCTATTTAGTGGAGCCCTGTCTATCTTCTTTACATGAGAAGTCCACCTTGT	CTGT-H2	84-gene
Satb1	/5Phos/AGTGGTTATTGACTGTAAGTCTGATTCCTTTGACTCACATTGCGTCTATTTAGTGGAGCCCTGTCTATCTTCTTTGCAGAAATGTGCTGATTAGG	CTGT-H2	84-gene
Satb1	/5Phos/ATGGAGCATCATGTAGAATTCTGATTCCTTTGACTCACATTGCGTCTATTTAGTGGAGCCCTGTCTATCTTCTTTTTTCCCAGATTTAAGAATGG	CTGT-H2	84-gene
Satb1	/5Phos/TGAAGGACTTACTGAAAGATCTGATTCCTTTGACTCACATTGCGTCTATTTAGTGGAGCCCTGTCTATCTTCTTTCACCACAGTAAGGAATGCTC	CTGT-H2	84-gene
Scg2	/5Phos/CAACTCAAAGAAAACGGAGACTGATTCCTTTGACTCACATTGCGTCTATTTAGTGGAGCCTCATCTATCTTCTTTAAGGCGTCTCTGTTCCTCTT	TCAT-H2	84-gene
Scg2	/5Phos/CAGTGGCCTGAGAGGAAACTCTGATTCCTTTGACTCACATTGCGTCTATTTAGTGGAGCCTCATCTATCTTCTTTCTGATGACTATGAGACTCAA	TCAT-H2	84-gene
Scg2	/5Phos/GCTACCCTGGAGTCTGTGTTCTGATTCCTTTGACTCACATTGCGTCTATTTAGTGGAGCCTCATCTATCTTCTTTAATACACACCCCAAAGTCTT	TCAT-H2	84-gene
Scg2	/5Phos/CTCAAACCCAGGAAGAGGTGCTGATTCCTTTGACTCACATTGCGTCTATTTAGTGGAGCCTCATCTATCTTCTTTCATAGAGGAGAAAATAGAGA	TCAT-H2	84-gene
Scg2	/5Phos/GAGGCTCCCTTATGGTCCTGCTGATTCCTTTGACTCACATTGCGTCTATTTAGTGGAGCCTCATCTATCTTCTTTAGCCAAGACAAGGCTCTGAT	TCAT-H2	84-gene
Scg2	/5Phos/GTACTTAGCCAGGATGCTAGCTGATTCCTTTGACTCACATTGCGTCTATTTAGTGGAGCCTCATCTATCTTCTTTAATGACCAAGAATTGGGAGA	TCAT-H2	84-gene
Scg2	/5Phos/CCCAATTTCCCTTCTTTCCCCTGATTCCTTTGACTCACATTGCGTCTATTTAGTGGAGCCTCATCTATCTTCTTTACATGTAAACAGCTTTAATG	TCAT-H2	84-gene
Scg2	/5Phos/TTACGTTGTGTGTGGATGTGCTGATTCCTTTGACTCACATTGCGTCTATTTAGTGGAGCCTCATCTATCTTCTTTGCTTCACTTATTCTGAGCTG	TCAT-H2	84-gene
Sema3c	/5Phos/CAAGTACACAAAGATTGCTGCTGATTCCTTTGACTCACATTGCGTCTATTTAGTGGAGCCCTTGCTATCTTCTTTGTCCGCATAGGCACTGACTA	CTTG-H2	84-gene
Sema3c	/5Phos/CATCCAGATGTTACGTAAAGCTGATTCCTTTGACTCACATTGCGTCTATTTAGTGGAGCCCTTGCTATCTTCTTTACAAATGACAGGGAAGAGAG	CTTG-H2	84-gene
Sema3c	/5Phos/ACAATATCAGTCAAGAACCTCTGATTCCTTTGACTCACATTGCGTCTATTTAGTGGAGCCCTTGCTATCTTCTTTCATCCTGTCTTTGAATATCA	CTTG-H2	84-gene
Sema3c	/5Phos/GTGCACCTCAGTGTTGTAGACTGATTCCTTTGACTCACATTGCGTCTATTTAGTGGAGCCCTTGCTATCTTCTTTCAATTCTGGTGTTCTTAAGA	CTTG-H2	84-gene
Serpini1	/5Phos/GAAAACATTCTCTTCTCTCCTCTACGATTTTACCAGTGGCTGCGTCTATTTAGTGGAGCCTGTACTATCTTCTTTTTCGAGGCACCGGGGAAGAT	TGTA-H1	84-gene
Serpini1	/5Phos/GTGTCACTAATTTGGCCCTCTCTACGATTTTACCAGTGGCTGCGTCTATTTAGTGGAGCCTGTACTATCTTCTTTGTCTCCGGAGGACTTTGATG	TGTA-H1	84-gene
Serpini1	/5Phos/TCGAAGAATGGGCAAACTCTTCTACGATTTTACCAGTGGCTGCGTCTATTTAGTGGAGCCTGTACTATCTTCTTTTCTGCTCAAAGCACAGCTGA	TGTA-H1	84-gene
Serpini1	/5Phos/ATAATCTTATTCATGGGACGTCTACGATTTTACCAGTGGCTGCGTCTATTTAGTGGAGCCTGTACTATCTTCTTTTCAGGAACAGGAAATCTGGC	TGTA-H1	84-gene
Serpini1	/5Phos/TGCAGAATCAAACACCAAAGTCTACGATTTTACCAGTGGCTGCGTCTATTTAGTGGAGCCTGTACTATCTTCTTTTCTGAGTTTCTTCATAATCA	TGTA-H1	84-gene
Serpini1	/5Phos/GTACATTGGTGTGCCAGGAATCTACGATTTTACCAGTGGCTGCGTCTATTTAGTGGAGCCTGTACTATCTTCTTTTCCAAGAAAGGCATCAAGTG	TGTA-H1	84-gene
Serpini1	/5Phos/GATAATCTACACTAGTGATATCTACGATTTTACCAGTGGCTGCGTCTATTTAGTGGAGCCTGTACTATCTTCTTTAGATGAGGGTGCAGGGAGGA	TGTA-H1	84-gene
Slc17a8	/5Phos/AACACACCATGGAGAAGGTTCTGATTCCTTTGACTCACATTGCGTCTATTTAGTGGAGCCGAGTCTATCTTCTTTTGGCCAGTCTGAGCAAATTC	GAGT-H2	84-gene
Slc17a8	/5Phos/ACAACCGCTGTCAGAAAGATCTGATTCCTTTGACTCACATTGCGTCTATTTAGTGGAGCCGAGTCTATCTTCTTTGAAGCCGAAAGATTTTGACC	GAGT-H2	84-gene
Slc17a8	/5Phos/TCATTGACCAAGATGAGTTACTGATTCCTTTGACTCACATTGCGTCTATTTAGTGGAGCCGAGTCTATCTTCTTTCTCTGAGGACAAATGTGGAA	GAGT-H2	84-gene
Slc17a8	/5Phos/GAAGAAATCCCTCTTTGTTCCTGATTCCTTTGACTCACATTGCGTCTATTTAGTGGAGCCGAGTCTATCTTCTTTTGTTGCTCAAATAAACACTG	GAGT-H2	84-gene
Slc17a8	/5Phos/TCAGTTTCCAGGAATGGTTGCTGATTCCTTTGACTCACATTGCGTCTATTTAGTGGAGCCGAGTCTATCTTCTTTAAAAAGCTAAGCAAGATAGC	GAGT-H2	84-gene
Slc24a2	/5Phos/CCATCACCACTGACAGGTACCTGATTCCTTTGACTCACATTGCGTCTATTTAGTGGAGCCGGATCTATCTTCTTTGTAAGAGGCAAAGAGGACCT	GGAT-H2	84-gene
Slc24a2	/5Phos/AACCTATCATGTTCCAGTGCCTGATTCCTTTGACTCACATTGCGTCTATTTAGTGGAGCCGGATCTATCTTCTTTAGCAAAAATTATAGAAACTG	GGAT-H2	84-gene
Slc24a2	/5Phos/GTCAGAGAATGTCTTCTCCCCTGATTCCTTTGACTCACATTGCGTCTATTTAGTGGAGCCGGATCTATCTTCTTTTAGACTGTAAAGTAAGAAAG	GGAT-H2	84-gene
Slc24a2	/5Phos/CGTCTGTGATGAGTTCTTTGCTGATTCCTTTGACTCACATTGCGTCTATTTAGTGGAGCCGGATCTATCTTCTTTATGTTCATAGCATTAGCCAT	GGAT-H2	84-gene
Slc24a2	/5Phos/TGAAGTAAGATAGTGTGTGTCTGATTCCTTTGACTCACATTGCGTCTATTTAGTGGAGCCGGATCTATCTTCTTTAATGCCTCTGTGACTTGAGA	GGAT-H2	84-gene
Slc6a1	/5Phos/GTCGTACAATTACTGTGAGACGTGCTTGTGGTAGCAAATATGCGTCTATTTAGTGGAGCCGAGACTATCTTCTTTTATAGAGCACAACGTTAAAG	GAGA-H4	84-gene
Slc6a1	/5Phos/GTTTTTTGAATCTCTTGTCACGTGCTTGTGGTAGCAAATATGCGTCTATTTAGTGGAGCCGAGACTATCTTCTTTGTGAATAACTGTGACCGTGG	GAGA-H4	84-gene
Slc6a1	/5Phos/AGAAATCACAAGCACAATTGCGTGCTTGTGGTAGCAAATATGCGTCTATTTAGTGGAGCCGAGACTATCTTCTTTGTGTACTGGGAAGGAACAAA	GAGA-H4	84-gene
Slc6a1	/5Phos/TAACATCACCCAGGGTGGCACGTGCTTGTGGTAGCAAATATGCGTCTATTTAGTGGAGCCGAGACTATCTTCTTTTCCTACCTGATTGGCCTGTC	GAGA-H4	84-gene
Slc6a1	/5Phos/CTCTCTTCCTTTTGGAGTGCCGTGCTTGTGGTAGCAAATATGCGTCTATTTAGTGGAGCCGAGACTATCTTCTTTGCTCATCTTTGCGGGTGTTC	GAGA-H4	84-gene
Slc6a1	/5Phos/AAAGGTGGTCTACTTCTCAGCGTGCTTGTGGTAGCAAATATGCGTCTATTTAGTGGAGCCGAGACTATCTTCTTTAAGGGTGTTGGTTGGACTGG	GAGA-H4	84-gene
Slc6a1	/5Phos/CCTCACCCTGAAGGGCTCCCCGTGCTTGTGGTAGCAAATATGCGTCTATTTAGTGGAGCCGAGACTATCTTCTTTGGGTACATGGCTTACATGTT	GAGA-H4	84-gene
Slc6a1	/5Phos/CTTCGGCATTTTGTTCATGGCGTGCTTGTGGTAGCAAATATGCGTCTATTTAGTGGAGCCGAGACTATCTTCTTTGAACTGGTCATGGACCGGGG	GAGA-H4	84-gene
Slc6a1	/5Phos/AGCAGGGTTACTCCAGAGGCCGTGCTTGTGGTAGCAAATATGCGTCTATTTAGTGGAGCCGAGACTATCTTCTTTATGTACACGCCCACTCATGG	GAGA-H4	84-gene
Slc6a1	/5Phos/CCAGGTGTGGAATGCAAGGACGTGCTTGTGGTAGCAAATATGCGTCTATTTAGTGGAGCCGAGACTATCTTCTTTAGATGCCTGTCGACAGAGTC	GAGA-H4	84-gene
Snca	/5Phos/GTGTTCATGAAAGGACTTTCTCTACGATTTTACCAGTGGCTGCGTCTATTTAGTGGAGCCACCCCTATCTTCTTTATACATCTTTAGCCATGGAT	ACCC-H1	84-gene
Snca	/5Phos/ACTAAGGAAGGAGTGGTTCATCTACGATTTTACCAGTGGCTGCGTCTATTTAGTGGAGCCACCCCTATCTTCTTTTCCTCTATGTAGGTTCCAAA	ACCC-H1	84-gene
Snca	/5Phos/ACAAATGTTGGAGGAGCAGTTCTACGATTTTACCAGTGGCTGCGTCTATTTAGTGGAGCCACCCCTATCTTCTTTAGAAGACCAAAGAGCAAGTG	ACCC-H1	84-gene
Snca	/5Phos/GGAGCTGGGAATATAGCTGCTCTACGATTTTACCAGTGGCTGCGTCTATTTAGTGGAGCCACCCCTATCTTCTTTTCGCTCAGAAGACAGTGGAG	ACCC-H1	84-gene
Snca	/5Phos/AGGGGTACCCACAGGAAGGATCTACGATTTTACCAGTGGCTGCGTCTATTTAGTGGAGCCACCCCTATCTTCTTTCCAGATGGGCAAGGGTGAGG	ACCC-H1	84-gene
Snca	/5Phos/ATGAAATGCCTTCAGAGGAATCTACGATTTTACCAGTGGCTGCGTCTATTTAGTGGAGCCACCCCTATCTTCTTTGGATCCTGGCAGTGAGGCTT	ACCC-H1	84-gene
Snca	/5Phos/GCACCCAATCTCCTAAGATCTCTACGATTTTACCAGTGGCTGCGTCTATTTAGTGGAGCCACCCCTATCTTCTTTTGAAGCCTAAGAATGTCATT	ACCC-H1	84-gene
Snca	/5Phos/ACCTTTTCTCAAAGCTGTACTCTACGATTTTACCAGTGGCTGCGTCTATTTAGTGGAGCCACCCCTATCTTCTTTTTCCAATGTGCCCAGTCATG	ACCC-H1	84-gene
Snca	/5Phos/TGTACCTGCCCCTCAGCATCTCTACGATTTTACCAGTGGCTGCGTCTATTTAGTGGAGCCACCCCTATCTTCTTTATCAGCAGTGATCGGCGTCC	ACCC-H1	84-gene
Snca	/5Phos/TGGATATTGTTGTGGCTTCATCTACGATTTTACCAGTGGCTGCGTCTATTTAGTGGAGCCACCCCTATCTTCTTTTAGCAGGGTCTTGTGTGCTG	ACCC-H1	84-gene
Snca	/5Phos/TGAATGACTCTTTCTGTCTATCTACGATTTTACCAGTGGCTGCGTCTATTTAGTGGAGCCACCCCTATCTTCTTTTCCAAGAGTTTTAGGTGTCC	ACCC-H1	84-gene
Sncg	/5Phos/GTGGCTGAGAAGACCAAGGACTGATTCCTTTGACTCACATTGCGTCTATTTAGTGGAGCCGTAGCTATCTTCTTTTGGTACAAAGTGTCACCTCA	GTAG-H2	84-gene
Sncg	/5Phos/CAGTGGCCAACAAGACCGTGCTGATTCCTTTGACTCACATTGCGTCTATTTAGTGGAGCCGTAGCTATCTTCTTTTGTGGTCAGCAGCGTCAACA	GTAG-H2	84-gene
Sncg	/5Phos/GCAAGGAGGACTTGGAACCCCTGATTCCTTTGACTCACATTGCGTCTATTTAGTGGAGCCGTAGCTATCTTCTTTGGTCACCACCGGGGTGGTGC	GTAG-H2	84-gene
Sncg	/5Phos/TGAATGCCCTGCCTAGAGTGCTGATTCCTTTGACTCACATTGCGTCTATTTAGTGGAGCCGTAGCTATCTTCTTTCCTGTCTCAACCTGGCACAC	GTAG-H2	84-gene
Sncg	/5Phos/TCACCAATCAGATGCTGCTGCTGATTCCTTTGACTCACATTGCGTCTATTTAGTGGAGCCGTAGCTATCTTCTTTTTTACCCTATGGTCCTCTGA	GTAG-H2	84-gene
Sst	/5Phos/GCTTTAATATTGTTGTCCTATCTACGATTTTACCAGTGGCCTGACTATCTTCTTTAGACATTCACATCCTGTTA	Sst_detection	84-gene
Sulf2	/5Phos/CCTACACCAACAATGAGACTGATTCCTTTGACTCACATTGCGTCTATTTAGTGGAGCCTCCCCTATCTTCTTTCGTCCACAACCACAACA	TCCC-H2	84-gene
Synpr	/5Phos/TTTCTTCCAGAACAAGTACCTCTACGATTTTACCAGTGGCTGCGTCTATTTAGTGGAGCCATTACTATCTTCTTTGCTGCCACGGTCGTGTACAT	ATTA-H1	84-gene
Synpr	/5Phos/TCAGACCCCATGGAGAAGCATCTACGATTTTACCAGTGGCTGCGTCTATTTAGTGGAGCCATTACTATCTTCTTTCCTCTGGACAGAGATACCTT	ATTA-H1	84-gene
Synpr	/5Phos/TAATGTGCATAGATTACCTTTCTACGATTTTACCAGTGGCTGCGTCTATTTAGTGGAGCCATTACTATCTTCTTTAGCTTAAAGTCTCTAGTATG	ATTA-H1	84-gene
Synpr	/5Phos/CAGATTTAGACACCATAGTTTCTACGATTTTACCAGTGGCTGCGTCTATTTAGTGGAGCCATTACTATCTTCTTTTTTCTTTGCATCCAGAGAGG	ATTA-H1	84-gene
Tac1	/5Phos/TCTAAATTATTGGTCCGACTCTGATTCCTTTGACTCACATTGCGTCTATTTAGTGGAGCCGTCTCTATCTTCTTTGAAATCGATGCCAACGATGA	GTCT-H2	84-gene
Tac1	/5Phos/AATGGGCAAGCGGGATGCTGCTGATTCCTTTGACTCACATTGCGTCTATTTAGTGGAGCCGTCTCTATCTTCTTTCCTCAGCAGTTCTTTGGATT	GTCT-H2	84-gene
Tac1	/5Phos/CAAAGCACAGTGATGAAGGACTGATTCCTTTGACTCACATTGCGTCTATTTAGTGGAGCCGTCTCTATCTTCTTTGAAATTAGTTGTAATTTCAG	GTCT-H2	84-gene
Tac1	/5Phos/TGAAAATCCTCGTGGCCGTGCTGATTCCTTTGACTCACATTGCGTCTATTTAGTGGAGCCGTCTCTATCTTCTTTTCTGACCGCAAAATCGAACA	GTCT-H2	84-gene
Tac1	/5Phos/TACTGAGACTTCGGTATTTGCTGATTCCTTTGACTCACATTGCGTCTATTTAGTGGAGCCGTCTCTATCTTCTTTCTGCTTTCATGCTGATAATG	GTCT-H2	84-gene
Tac1	/5Phos/CTTTGAGCATCTTCTGCAGACTGATTCCTTTGACTCACATTGCGTCTATTTAGTGGAGCCGTCTCTATCTTCTTTAAGGAGGCAATGCCGGAGCC	GTCT-H2	84-gene
Tac1	/5Phos/CGCTATGAGGAATGATTATTCTGATTCCTTTGACTCACATTGCGTCTATTTAGTGGAGCCGTCTCTATCTTCTTTGAACGGTAAAATAAAATGTG	GTCT-H2	84-gene
Tac1	/5Phos/CTGTGAGCCAGCGCAGGCAGCTGATTCCTTTGACTCACATTGCGTCTATTTAGTGGAGCCGTCTCTATCTTCTTTTCTCCAAAGAAAGGACCCTT	GTCT-H2	84-gene
Tac1	/5Phos/CTATATAGAGATGTTTTGAACTGATTCCTTTGACTCACATTGCGTCTATTTAGTGGAGCCGTCTCTATCTTCTTTGCATGTTTCCTGTTTCGTGA	GTCT-H2	84-gene
Tac1	/5Phos/GTTGTGATAGCTACCATTTTCTGATTCCTTTGACTCACATTGCGTCTATTTAGTGGAGCCGTCTCTATCTTCTTTCTTCAGTCATTGTATGATGT	GTCT-H2	84-gene
Tac2	/5Phos/AGGAGCGCCATGCTGTTTGCCTGATTCCTTTGACTCACATTGCGTCTATTTAGTGGAGCCGTGACTATCTTCTTTTTTGTCCTTCAGGCACCATG	GTGA-H2	84-gene
Tac2	/5Phos/GCCGCCCTGTCTCTCTGGAACTGATTCCTTTGACTCACATTGCGTCTATTTAGTGGAGCCGTGACTATCTTCTTTGCTTCGGAGACTCTACGACA	GTGA-H2	84-gene
Tac2	/5Phos/AGAGGAACAGCCAACCAGACCTGATTCCTTTGACTCACATTGCGTCTATTTAGTGGAGCCGTGACTATCTTCTTTCTTTGTGGGACTTATGGGCA	GTGA-H2	84-gene
Tac2	/5Phos/CATCCTCAAATAATCCCCCACTGATTCCTTTGACTCACATTGCGTCTATTTAGTGGAGCCGTGACTATCTTCTTTGAGAACACCCCCAGCTTTGG	GTGA-H2	84-gene
Tac2	/5Phos/ATAGCAATTATGGTTTCTGTCTGATTCCTTTGACTCACATTGCGTCTATTTAGTGGAGCCGTGACTATCTTCTTTATATGAACAGCCTCAACCCC	GTGA-H2	84-gene
Th	/5Phos/TTCGTGTCAGAGAGCTTCAGCTGATTCCTTTGACTCACATTGCGTCTATTTAGTGGAGCCTACTCTATCTTCTTTAAACCTACCAGCCGGTGTAC	TACT-H2	84-gene
Th	/5Phos/AGGAAAGTGTCAGAGTTGGACTGATTCCTTTGACTCACATTGCGTCTATTTAGTGGAGCCTACTCTATCTTCTTTACAAGGTTCCCTGGTTCCCA	TACT-H2	84-gene
Th	/5Phos/CCACGTGGAATACACAAAGGCTGATTCCTTTGACTCACATTGCGTCTATTTAGTGGAGCCTACTCTATCTTCTTTAAGCAGGGTGAGCCAATTCC	TACT-H2	84-gene
Th	/5Phos/CGTCATGCCTCCTCACCTATCTGATTCCTTTGACTCACATTGCGTCTATTTAGTGGAGCCTACTCTATCTTCTTTTTCAGTGCACACAGTACATC	TACT-H2	84-gene
Thsd7a	/5Phos/GGATATGGTAACCAAATCAATTCTACGAGTTTGCAGTCACGTGCGTCTATTTAGTGGAGCCTTAACTATCTTCTTTAAAAATTAATGTTCTCCTACTTA	TTAA-H3	84-gene
Tmsb10	/5Phos/AAGATGGACGCGAGCCACAATCTACGAGTTTGCAGTCACGTGCGTCTATTTAGTGGAGCCGCGGCTATCTTCTTTGTGGAGGAAGAGCCACCTGC	GCGG-H3	99-gene
Tmsb10	/5Phos/CCCTGCCGACCAAAGAGACCTCTACGAGTTTGCAGTCACGTGCGTCTATTTAGTGGAGCCGCGGCTATCTTCTTTCGAGACGCAGGAGAAGAACA	GCGG-H3	99-gene
Trp53i11	/5Phos/TTCTCAGAGGTGTTGAAGATTCTACGAGTTTGCAGTCACGTGCGTCTATTTAGTGGAGCCTCCGCTATCTTCTTTGGTGACATTTGTTGACACCA	TCCG-H3	99-gene
Trp53i11	/5Phos/AGGGCACCTGGGCTCACAGCTCTACGAGTTTGCAGTCACGTGCGTCTATTTAGTGGAGCCTCCGCTATCTTCTTTTACCCGAGGAATCTTTCTCT	TCCG-H3	99-gene
Trp53i11	/5Phos/ACATGCAACAACGGAAGGAGTCTACGAGTTTGCAGTCACGTGCGTCTATTTAGTGGAGCCTCCGCTATCTTCTTTGTTAAAGCCAATAGCTGCTC	TCCG-H3	99-gene
Trp53i11	/5Phos/TCTGATTCTCTGGCTGGCCGTCTACGAGTTTGCAGTCACGTGCGTCTATTTAGTGGAGCCTCCGCTATCTTCTTTTTTGGCCTGCTGGAGGGTAC	TCCG-H3	99-gene
Trp53i11	/5Phos/GCCCTTTCTAGGAGGTTGTGTCTACGAGTTTGCAGTCACGTGCGTCTATTTAGTGGAGCCTCCGCTATCTTCTTTGTGAGTTCCTCTGCCAGGAA	TCCG-H3	99-gene
Trp53i11	/5Phos/GGCTGTGGCCTCTGCACCCCTCTACGAGTTTGCAGTCACGTGCGTCTATTTAGTGGAGCCTCCGCTATCTTCTTTATTCTAGGAGTGACAGACCA	TCCG-H3	99-gene
Trp53i11	/5Phos/CACTCTACACAGCCGAGAAGTCTACGAGTTTGCAGTCACGTGCGTCTATTTAGTGGAGCCTCCGCTATCTTCTTTCTCCTTGATCATGTGGAACG	TCCG-H3	99-gene
Vip	/5Phos/TTCTCCCATAGTCACTCACACTGATTCCTTTGACTCACATTGCGTCTATTTAGTGGAGCCGCTACTATCTTCTTTTGATTTCCAGTAGTAAATAC	GCTA-H2	84-gene
Vip	/5Phos/GGTACTCCATCTCTCACGGACTGATTCCTTTGACTCACATTGCGTCTATTTAGTGGAGCCGCTACTATCTTCTTTATTGTATTTCTCCAGTGATA	GCTA-H2	84-gene
Vip	/5Phos/AGCTCATGAAATGCTTATAACTGATTCCTTTGACTCACATTGCGTCTATTTAGTGGAGCCGCTACTATCTTCTTTGCATTCTAACATTCATCTGT	GCTA-H2	84-gene
Vip	/5Phos/CCTCAGAAAGCAAATGGCTGCTGATTCCTTTGACTCACATTGCGTCTATTTAGTGGAGCCGCTACTATCTTCTTTTTCACAGATAACTACACCCG	GCTA-H2	84-gene
Vip	/5Phos/GCTGGATGACAGGATGCCGTCTGATTCCTTTGACTCACATTGCGTCTATTTAGTGGAGCCGCTACTATCTTCTTTCCACCTTCTGTAGTGAGTAG	GCTA-H2	84-gene
Vip	/5Phos/GATAATCAGTGTGAACAAGTCTGATTCCTTTGACTCACATTGCGTCTATTTAGTGGAGCCGCTACTATCTTCTTTCTATTCAACAGAGCAGAACA	GCTA-H2	84-gene
Vip	/5Phos/CGTGTGCTATGGATGTGTAACTGATTCCTTTGACTCACATTGCGTCTATTTAGTGGAGCCGCTACTATCTTCTTTTCTGGGGCTTCCCCTTTCTG	GCTA-H2	84-gene
Vip	/5Phos/ATTTGTAGACACAACTATTTCTGATTCCTTTGACTCACATTGCGTCTATTTAGTGGAGCCGCTACTATCTTCTTTGCTTCCTTTGCTGAAAGTAC	GCTA-H2	84-gene
Vip	/5Phos/GTGTGCTGTTCTCTCAGTCGCTGATTCCTTTGACTCACATTGCGTCTATTTAGTGGAGCCGCTACTATCTTCTTTGGCATTCCTGATACTCTTCA	GCTA-H2	84-gene
Vip	/5Phos/ATGCCAGGCATGCTGATGGACTGATTCCTTTGACTCACATTGCGTCTATTTAGTGGAGCCGCTACTATCTTCTTTCTATTATGATGTGTCAAGAA	GCTA-H2	84-gene
Vip	/5Phos/AAACAACCACGTGATTACATCTGATTCCTTTGACTCACATTGCGTCTATTTAGTGGAGCCGCTACTATCTTCTTTATCAGAGAATTCTCGAAGGA	GCTA-H2	84-gene
Vip	/5Phos/TTTAATGATAGGTAGATACTAGCTGATTCCTTTGACTCACATTGCGTCTATTTAGTGGAGCCGCTACTATCTTCTTTATATATTCTTTCAAAGAAAAGTATA	GCTA-H2	84-gene
Vsnl1	/5Phos/CTGGAAGTGGGGAAAGTCACCTGATTCCTTTGACTCACATTGCGTCTATTTAGTGGAGCCAGGGCTATCTTCTTTCCCTGGAATTTGCAGAATGA	AGGG-H2	99-gene
Vsnl1	/5Phos/ACCTCATTTGTAACCTCTCACTGATTCCTTTGACTCACATTGCGTCTATTTAGTGGAGCCAGGGCTATCTTCTTTTTGGGTTTGCCTTAATTCTT	AGGG-H2	99-gene
Vsnl1	/5Phos/TATTATCAGTGAATATAAATCTGATTCCTTTGACTCACATTGCGTCTATTTAGTGGAGCCAGGGCTATCTTCTTTTCTGGCCCACACACAGCTTG	AGGG-H2	99-gene
Vsnl1	/5Phos/ATTAGTAGCACTGAGACCCTCTGATTCCTTTGACTCACATTGCGTCTATTTAGTGGAGCCAGGGCTATCTTCTTTGTGTCCCTTGATTATATAAT	AGGG-H2	99-gene
Vsnl1	/5Phos/CAATGTGATATGTGTAATATCTGATTCCTTTGACTCACATTGCGTCTATTTAGTGGAGCCAGGGCTATCTTCTTTACAAATCTGACAACCTGCCA	AGGG-H2	99-gene
Vsnl1	/5Phos/TGTGTGCATGAGAATGTCATCTGATTCCTTTGACTCACATTGCGTCTATTTAGTGGAGCCAGGGCTATCTTCTTTCTTCTTGTGTTTGAAACACT	AGGG-H2	99-gene
Vsnl1	/5Phos/TGTTCCATTCAGTCTGCAGCCTGATTCCTTTGACTCACATTGCGTCTATTTAGTGGAGCCAGGGCTATCTTCTTTGGACTGCACACAAGTCTTGA	AGGG-H2	99-gene
Vsnl1	/5Phos/CTGCAGTGTGACATTCAGAACTGATTCCTTTGACTCACATTGCGTCTATTTAGTGGAGCCAGGGCTATCTTCTTTACCCTTCCATTGTATTACTT	AGGG-H2	99-gene
Vsnl1	/5Phos/GGAGATTATCGAGGCTATCTCTGATTCCTTTGACTCACATTGCGTCTATTTAGTGGAGCCAGGGCTATCTTCTTTATCACCCGAGTGGAGATGCT	AGGG-H2	99-gene
Vsnl1	/5Phos/CAATGAGCATGAGCTTAAGCCTGATTCCTTTGACTCACATTGCGTCTATTTAGTGGAGCCAGGGCTATCTTCTTTCTGGTGAAGAGCACTGAGTT	AGGG-H2	99-gene
Vsnl1	/5Phos/CCTGAATTAAATATATATATCTGATTCCTTTGACTCACATTGCGTCTATTTAGTGGAGCCAGGGCTATCTTCTTTAGAGACGGTTTAGCCGTTAG	AGGG-H2	99-gene
Wfs1	/5Phos/TGTCATCTTCTCCTTCCCGCCTGATTCCTTTGACTCACATTGCGTCTATTTAGTGGAGCCTAAGCTATCTTCTTTTTCCTACTGTCAGTCGTCTT	TAAG-H2	84-gene
Wfs1	/5Phos/CTACAACTCCACACTCACCTCTGATTCCTTTGACTCACATTGCGTCTATTTAGTGGAGCCTAAGCTATCTTCTTTCGCTCAGAAGGCATGAAGGT	TAAG-H2	84-gene
Wfs1	/5Phos/TTTGAGATCACAGTGGGCATCTGATTCCTTTGACTCACATTGCGTCTATTTAGTGGAGCCTAAGCTATCTTCTTTAGAAGTTTGACCGCTACAAA	TAAG-H2	84-gene
Wfs1	/5Phos/AGATAAGAATCTTCCTCCCCCTGATTCCTTTGACTCACATTGCGTCTATTTAGTGGAGCCTAAGCTATCTTCTTTCATCACGAAGAGCACTTTAC	TAAG-H2	84-gene
Wfs1	/5Phos/CTGGACGATTTTGTGGAGCTCTGATTCCTTTGACTCACATTGCGTCTATTTAGTGGAGCCTAAGCTATCTTCTTTAATCCAAGAACTACATTGCT	TAAG-H2	84-gene
Yjefn3	/5Phos/GGCCTGCACCTGCCAAAATACGTGCTTGTGGTAGCAAATATGCGTCTATTTAGTGGAGCCTTTACTATCTTCTTTATGACGTCCGCCGAAAGTTT	TTTA-H4	99-gene
Yjefn3	/5Phos/ATGGACATCCCCTTCCTGTCCGTGCTTGTGGTAGCAAATATGCGTCTATTTAGTGGAGCCTTTACTATCTTCTTTTGACCACGCAGTGCGAGAAG	TTTA-H4	99-gene
Yjefn3	/5Phos/CGGTGGCTGTGACCAAGGCCCGTGCTTGTGGTAGCAAATATGCGTCTATTTAGTGGAGCCTTTACTATCTTCTTTACTATGTGGGCACGCTAGTG	TTTA-H4	99-gene
Zcchc12	/5Phos/CTGGACCCTGGAGGCAGGCTTCTACGATTTTACCAGTGGCTGCGTCTATTTAGTGGAGCCCTATCTATCTTCTTTAGTCGATCGAGGTCCATCAA	CTAT-H1	84-gene
Zcchc12	/5Phos/TGCTGTCAGACATGGCTAGCTCTACGATTTTACCAGTGGCTGCGTCTATTTAGTGGAGCCCTATCTATCTTCTTTGTATTAAGATATCCTATCAC	CTAT-H1	84-gene
Zcchc12	/5Phos/ATTGGCATATGCCTGAGGAGTCTACGATTTTACCAGTGGCTGCGTCTATTTAGTGGAGCCCTATCTATCTTCTTTAGTAACTGGGGTGCTGCCTG	CTAT-H1	84-gene
Zcchc12	/5Phos/GTGATCCGTTTAGAGGTGCATCTACGATTTTACCAGTGGCTGCGTCTATTTAGTGGAGCCCTATCTATCTTCTTTGAGAGAAACCATCCCTGTAT	CTAT-H1	84-gene
Zcchc12	/5Phos/TAATCAGGATGATAAGGGAGTCTACGATTTTACCAGTGGCTGCGTCTATTTAGTGGAGCCCTATCTATCTTCTTTCCTTCCCAATTTCCTAGAGT	CTAT-H1	84-gene
Zcchc12	/5Phos/TATCGACTGCAATGTGATCGTCTACGATTTTACCAGTGGCTGCGTCTATTTAGTGGAGCCCTATCTATCTTCTTTCCACCAATAATGATCAGCAG	CTAT-H1	84-gene
Zcchc12	/5Phos/ACATTTTTGAGATCCAGGCTTCTACGATTTTACCAGTGGCTGCGTCTATTTAGTGGAGCCCTATCTATCTTCTTTGCTGGTCATTGAGTCCCCAA	CTAT-H1	84-gene
Zcchc12	/5Phos/GTGAGGAGGGCCACTCAAAATCTACGATTTTACCAGTGGCTGCGTCTATTTAGTGGAGCCCTATCTATCTTCTTTGATCCATTGTTCCCACTGTG	CTAT-H1	84-gene
Zcchc12	/5Phos/CGGTGGAAAAGTTGTGGGGATCTACGATTTTACCAGTGGCTGCGTCTATTTAGTGGAGCCCTATCTATCTTCTTTTACCCGTATTAAATGTTTAA	CTAT-H1	84-gene
Zcchc12	/5Phos/TGGCTTTGTTCTCTTTGTGATCTACGATTTTACCAGTGGCTGCGTCTATTTAGTGGAGCCCTATCTATCTTCTTTGTGTGAACCTCTCTCCTTGG	CTAT-H1	84-gene
anchor primer	UGCGUCUAUUUAGUGGAGCC	5'-AF750
SBL_b1_A	/5Phos/ANNNCTATC	3'-Cy5
SBL_b1_C	/5Phos/CNNNCTATC	3'-TexasRed
SBL_b1_G	/5Phos/GNNNCTATC	3'-Cy3
SBL_b1_T	/5Phos/TNNNCTATC	3'-AF488
SBL_b2_A	/5Phos/NANNCTATC	3'-Cy5
SBL_b2_C	/5Phos/NCNNCTATC	3'-TexasRed
SBL_b2_G	/5Phos/NGNNCTATC	3'-Cy3
SBL_b2_T	/5Phos/NTNNCTATC	3'-AF488
SBL_b3_A	/5Phos/NANNCTATC	3'-Cy5
SBL_b3_C	/5Phos/NNCNCTATC	3'-TexasRed
SBL_b3_G	/5Phos/NNGNCTATC	3'-Cy3
SBL_b3_T	/5Phos/NNTNCTATC	3'-AF488
SBL_b4_A	/5Phos/NNNACTATC	3'-Cy5
SBL_b4_C	/5Phos/NNNCCTATC	3'-TexasRed
SBL_b4_G	/5Phos/NNNGCTATC	3'-Cy3
SBL_b4_T	/5Phos/NNNTCTATC	3'-AF488
H1	UCUACGAUUUUACCAGUGGC	5'-Cy5
H2	CUGAUUCCUUUGACUCACAU	5'-TexasRed
H3	UCUACGAGUUUGCAGUCACG	5'-Cy3
H4	CGUGCUUGUGGUAGCAAAUA	5'-AF488
Sst_sandwich	AGACAUUCACAUCCUGUUAGCUUUAAUAUUGUUGUCCUAACGATAGCGGTACATCTCGG	NA
Npy_sandwich	ACACUGAUUUCAGACCUCUUAAUGAAGGAAAGCGTAGTACAGCAGCAGCATTGAGG	NA
Sst_detection	CCGAGATGTACCGCTATCGT	5'-Cy5
Npy_detection	CCTCAATGCTGCTGCTGTACTAC	5'-Cy3
